# Supplementary material for: Gene-level analysis of core carbohydrate metabolism across the Enterobacteriaceae pan-genome
Source: Commun Biol. 2025 Aug 18;8:1241. doi: 10.1038/s42003-025-08640-5 (PMC12361417; doi:10.1038/s42003-025-08640-5)
Supplement: Supplementary file 3 — Supplementary Data 1-7 [file 42003_2025_8640_MOESM3_ESM.xlsx]

## Sheet: Contents
Supplementary Data	Content
Supplementary Data 1	Genome accession
Supplementary Data 2	Genome counts per species
Supplementary Data 3	Gene families used for core tree
Supplementary Data 4	Abbreviations
Supplementary Data 5	Full gene list of complexes
Supplementary Data 6	Full gene list of carbohydrate utilization genes
Supplementary Data 7	Correlation of genome size versus number of carbohydrate utilization pathways

## Sheet: Supp. Data1
identifier	Supplementary Data 1. Genome accessions.
187410_SAMN02604093_GCA_000006645	accession	family	genus	species
198215_SAMN02604096_GCA_000007405	GCA_000006645.1	Yersiniaceae	Yersinia	Yersinia pestis
229193_SAMN02602970_GCA_000007885	GCA_000007405.1	Enterobacteriaceae	Shigella	Shigella flexneri
386585_SAMN01911278_GCA_000008865	GCA_000007885.1	Yersiniaceae	Yersinia	Yersinia pestis
214092_SAMEA1705942_GCA_000009065	GCA_000008865.2	Enterobacteriaceae	Escherichia	Escherichia coli
393305_SAMEA1705958_GCA_000009345	GCA_000009065.1	Yersiniaceae	Yersinia	Yersinia pestis
300267_SAMN02603600_GCA_000012005	GCA_000009345.1	Yersiniaceae	Yersinia	Yersinia enterocolitica
300268_SAMN02603601_GCA_000012025	GCA_000012005.1	Enterobacteriaceae	Shigella	Shigella dysenteriae
373384_SAMN02603604_GCA_000013585	GCA_000012025.1	Enterobacteriaceae	Shigella	Shigella boydii
377628_SAMN02598370_GCA_000013805	GCA_000013585.1	Enterobacteriaceae	Shigella	Shigella flexneri
360102_SAMN02598369_GCA_000013825	GCA_000013805.1	Yersiniaceae	Yersinia	Yersinia pestis
272620_SAMN02603941_GCA_000016305	GCA_000013825.1	Yersiniaceae	Yersinia	Yersinia pestis
399742_SAMN02598394_GCA_000016325	GCA_000016305.1	Enterobacteriaceae	KlebsiellaRaoultella	Klebsiella pneumoniae
386656_SAMN02598373_GCA_000016445	GCA_000016325.1	Enterobacteriaceae	Enterobacter	Enterobacter sp.
349747_SAMN02604043_GCA_000016945	GCA_000016445.1	Yersiniaceae	Yersinia	Yersinia pestis
290339_SAMN02603913_GCA_000017665	GCA_000016945.1	Yersiniaceae	Yersinia	Yersinia pseudotuberculosis
331112_SAMN02604037_GCA_000017765	GCA_000017665.1	Enterobacteriaceae	Cronobacter	Cronobacter sakazakii
290338_SAMN02603912_GCA_000018045	GCA_000017765.1	Enterobacteriaceae	Escherichia	Escherichia coli
349746_SAMN02604042_GCA_000018805	GCA_000018045.1	Enterobacteriaceae	Citrobacter	Citrobacter koseri
244366_SAMN02603449_GCA_000019565	GCA_000018805.1	Yersiniaceae	Yersinia	Yersinia pestis
439855_SAMN02604066_GCA_000019645	GCA_000019565.1	Enterobacteriaceae	KlebsiellaRaoultella	Klebsiella variicola
637382_SAMN02603871_GCA_000022805	GCA_000019645.1	Enterobacteriaceae	Escherichia	Escherichia coli
637385_SAMN02603872_GCA_000022825	GCA_000022805.1	Yersiniaceae	Yersinia	Yersinia pestis
637386_SAMN02603873_GCA_000022845	GCA_000022825.1	Yersiniaceae	Yersinia	Yersinia pestis
536056_SAMN02598470_GCA_000023365	GCA_000022845.1	Yersiniaceae	Yersinia	Yersinia pestis
640131_SAMN02598515_GCA_000025465	GCA_000023365.1	Enterobacteriaceae	Escherichia	Escherichia coli
716541_SAMN02603901_GCA_000025565	GCA_000025465.1	Enterobacteriaceae	KlebsiellaRaoultella	Klebsiella variicola
585054_SAMEA3138228_GCA_000026225	GCA_000025565.1	Enterobacteriaceae	Enterobacter	Enterobacter cloacae
693216_SAMEA2272673_GCA_000027065	GCA_000026225.1	Enterobacteriaceae	Escherichia	Escherichia fergusonii
273123_SAMEA3138251_GCA_000047365	GCA_000027065.2	Enterobacteriaceae	Cronobacter	Cronobacter turicensis
655817_SAMN02603258_GCA_000148365	GCA_000047365.1	Yersiniaceae	Yersinia	Yersinia pseudotuberculosis
502347_SAMN02436276_GCA_000155105	GCA_000148365.1	Enterobacteriaceae	Escherichia	Escherichia coli
500640_SAMN02415622_GCA_000155975	GCA_000155105.1	Enterobacteriaceae	Escherichia	Escherichia albertii
1639133_SAMN02463699_GCA_000158355	GCA_000155975.1	Enterobacteriaceae	Citrobacter	Citrobacter youngae
244366_SAMN02463808_GCA_000163075	GCA_000158355.2	Enterobacteriaceae	Citrobacter	Citrobacter portucalensis
754093_SAMN00792434_GCA_000164925	GCA_000163075.1	Enterobacteriaceae	KlebsiellaRaoultella	Klebsiella variicola
349968_SAMN00005351_GCA_000167975	GCA_000164925.2	Enterobacteriaceae	Shigella	Shigella dysenteriae
349967_SAMN00005358_GCA_000167995	GCA_000167975.1	Yersiniaceae	Yersinia	Yersinia bercovieri
349966_SAMN00005353_GCA_000168015	GCA_000167995.1	Yersiniaceae	Yersinia	Yersinia mollaretii
349965_SAMN00005354_GCA_000168035	GCA_000168015.1	Yersiniaceae	Yersinia	Yersinia frederiksenii
404218_SAMN02404404_GCA_000169615	GCA_000168035.1	Yersiniaceae	Yersinia	Yersinia intermedia
404216_SAMN02404402_GCA_000169655	GCA_000169615.1	Yersiniaceae	Yersinia	Yersinia pestis
404215_SAMN02404401_GCA_000169675	GCA_000169655.1	Yersiniaceae	Yersinia	Yersinia pestis
360099_SAMN02404400_GCA_000169695	GCA_000169675.1	Yersiniaceae	Yersinia	Yersinia pestis
404214_SAMN02404399_GCA_000170275	GCA_000169695.1	Yersiniaceae	Yersinia	Yersinia pestis
454231_SAMN02415243_GCA_000171275	GCA_000170275.1	Yersiniaceae	Yersinia	Yersinia pestis
527012_SAMN00005357_GCA_000173715	GCA_000171275.1	Enterobacteriaceae	Salmonella	Salmonella enterica
527002_SAMN00005136_GCA_000173735	GCA_000173715.1	Yersiniaceae	Yersinia	Yersinia kristensenii
527005_SAMN00005359_GCA_000173755	GCA_000173735.1	Yersiniaceae	Yersinia	Yersinia aldovae
527004_SAMN00005360_GCA_000173775	GCA_000173755.1	Yersiniaceae	Yersinia	Yersinia ruckeri
682634_SAMN02603255_GCA_000176835	GCA_000173775.1	Yersiniaceae	Yersinia	Yersinia rohdei
412420_SAMN02403940_GCA_000181455	GCA_000176835.2	Enterobacteriaceae	Serratia	Serratia plymuthica
377628_SAMN02403941_GCA_000182485	GCA_000181455.2	Yersiniaceae	Yersinia	Yersinia pestis
547047_SAMN02403942_GCA_000182505	GCA_000182485.1	Yersiniaceae	Yersinia	Yersinia pestis
547046_SAMN02403943_GCA_000182525	GCA_000182505.1	Yersiniaceae	Yersinia	Yersinia pestis
545431_SAMN02403944_GCA_000182545	GCA_000182525.1	Yersiniaceae	Yersinia	Yersinia pestis
687916_SAMN02404405_GCA_000182705	GCA_000182545.1	Yersiniaceae	Yersinia	Yersinia pestis
547048_SAMN02603222_GCA_000186725	GCA_000182705.1	Yersiniaceae	Yersinia	Yersinia pestis
904139_SAMN02415256_GCA_000187565	GCA_000186725.1	Yersiniaceae	Yersinia	Yersinia pestis
550694_SAMN02596695_GCA_000190495	GCA_000187565.1	Enterobacteriaceae	Salmonella	Salmonella enterica
550687_SAMN02595402_GCA_000190835	GCA_000190495.1	Enterobacteriaceae	Escherichia	Escherichia fergusonii
981367_SAMN02470542_GCA_000191665	GCA_000190835.1	Enterobacteriaceae	Escherichia	Escherichia coli
994476_SAMN02603637_GCA_000192105	GCA_000191665.1	Enterobacteriaceae	Escherichia	Escherichia fergusonii
941429_SAMN02472086_GCA_000193895	GCA_000192105.1	Yersiniaceae	Yersinia	Yersinia enterocolitica
869675_SAMN02436331_GCA_000194415	GCA_000193895.2	Enterobacteriaceae	Shigella	Shigella dysenteriae
869678_SAMN00113720_GCA_000194435	GCA_000194415.2	Enterobacteriaceae	Escherichia	Escherichia coli
869695_SAMN00116815_GCA_000194725	GCA_000194435.2	Enterobacteriaceae	Escherichia	Escherichia coli
754333_SAMN02469833_GCA_000208585	GCA_000194725.2	Enterobacteriaceae	Escherichia	Escherichia coli
316401_SAMEA2272237_GCA_000210475	GCA_000208585.2	Enterobacteriaceae	Escherichia	Escherichia sp.
158836_SAMEA3138380_GCA_000210775	GCA_000210475.1	Enterobacteriaceae	Escherichia	Escherichia coli
766142_SAMN00792439_GCA_000211935	GCA_000210775.1	Enterobacteriaceae	Enterobacter	Enterobacter hormaechei
766160_SAMN00792449_GCA_000213475	GCA_000211935.2	Enterobacteriaceae	Shigella	Shigella dysenteriae
766159_SAMN00792448_GCA_000213495	GCA_000213475.2	Enterobacteriaceae	Shigella	Shigella flexneri
766145_SAMN00792440_GCA_000213695	GCA_000213495.2	Enterobacteriaceae	Shigella	Shigella flexneri
766148_SAMN00792444_GCA_000213715	GCA_000213695.2	Enterobacteriaceae	Shigella	Shigella flexneri
888063_SAMN00259689_GCA_000213995	GCA_000213715.2	Enterobacteriaceae	Shigella	Shigella flexneri
768492_SAMN00713621_GCA_000214235	GCA_000213995.1	Enterobacteriaceae	Enterobacter	Enterobacter hormaechei
1028307_SAMN02603581_GCA_000215745	GCA_000214235.1	Enterobacteriaceae	Serratia	Serratia plymuthica
1001989_SAMN02469619_GCA_000219515	GCA_000215745.1	Enterobacteriaceae	KlebsiellaRaoultella	Klebsiella aerogenes
1035377_SAMN02603531_GCA_000222975	GCA_000219515.3	Enterobacteriaceae	Escherichia	Escherichia coli
754085_SAMN00015368_GCA_000225045	GCA_000222975.1	Yersiniaceae	Yersinia	Yersinia pestis
754086_SAMN00015373_GCA_000225125	GCA_000225045.2	Enterobacteriaceae	Escherichia	Escherichia coli
754087_SAMN00016950_GCA_000225145	GCA_000225125.2	Enterobacteriaceae	Escherichia	Escherichia coli
1071969_SAMN02404397_GCA_000230775	GCA_000225145.2	Enterobacteriaceae	Escherichia	Escherichia coli
1068621_SAMN00715312_GCA_000235045	GCA_000230775.2	Yersiniaceae	Yersinia	Yersinia enterocolitica
1068619_SAMN00715310_GCA_000235085	GCA_000235045.1	Enterobacteriaceae	Escherichia	Escherichia coli
1048265_SAMN00715301_GCA_000235245	GCA_000235085.1	Enterobacteriaceae	Escherichia	Escherichia coli
1104326_SAMN02603521_GCA_000235765	GCA_000235245.1	Enterobacteriaceae	Escherichia	Escherichia coli
1639133_SAMN02463852_GCA_000238735	GCA_000235765.3	Enterobacteriaceae	Enterobacter	Enterobacter cloacae
299767_SAMN02604307_GCA_000239975	GCA_000238735.1	Enterobacteriaceae	Citrobacter	Citrobacter portucalensis
1125630_SAMN02602959_GCA_000240185	GCA_000239975.1	Enterobacteriaceae	Enterobacter	Enterobacter ludwigii
1006551_SAMN02603580_GCA_000240325	GCA_000240185.2	Enterobacteriaceae	KlebsiellaRaoultella	Klebsiella pneumoniae
1134687_SAMN02463893_GCA_000247835	GCA_000240325.1	Enterobacteriaceae	KlebsiellaRaoultella	Klebsiella michiganensis
883118_SAMN02463894_GCA_000247855	GCA_000247835.1	Enterobacteriaceae	KlebsiellaRaoultella	Klebsiella michiganensis
883120_SAMN02463895_GCA_000247875	GCA_000247855.1	Enterobacteriaceae	KlebsiellaRaoultella	Klebsiella oxytoca
883121_SAMN02463896_GCA_000247895	GCA_000247875.1	Enterobacteriaceae	KlebsiellaRaoultella	Klebsiella oxytoca
1115512_SAMD00041803_GCA_000248015	GCA_000247895.1	Enterobacteriaceae	KlebsiellaRaoultella	Raoultella ornithinolytica
868143_SAMN00191000_GCA_000249255	GCA_000248015.2	Enterobacteriaceae	Atlantibacter	Atlantibacter hermannii
868155_SAMN00191005_GCA_000249495	GCA_000249255.2	Enterobacteriaceae	Escherichia	Escherichia coli
868156_SAMN00191006_GCA_000249515	GCA_000249495.2	Enterobacteriaceae	Escherichia	Escherichia coli
868165_SAMN00190992_GCA_000249695	GCA_000249515.2	Enterobacteriaceae	Escherichia	Escherichia coli
868168_SAMN00217323_GCA_000249755	GCA_000249695.2	Enterobacteriaceae	Escherichia	Escherichia coli
868185_SAMN00199322_GCA_000250095	GCA_000249755.2	Enterobacteriaceae	Escherichia	Escherichia coli
868190_SAMN00199068_GCA_000250195	GCA_000250095.2	Enterobacteriaceae	Escherichia	Escherichia coli
868197_SAMN00199318_GCA_000250335	GCA_000250195.2	Enterobacteriaceae	Escherichia	Escherichia coli
868200_SAMN00199320_GCA_000250395	GCA_000250335.2	Enterobacteriaceae	Escherichia	Escherichia coli
868202_SAMN00210616_GCA_000250435	GCA_000250395.2	Enterobacteriaceae	Escherichia	Escherichia coli
868206_SAMN00210681_GCA_000250495	GCA_000250435.2	Enterobacteriaceae	Escherichia	Escherichia coli
1086030_SAMN02469698_GCA_000252895	GCA_000250495.2	Enterobacteriaceae	Escherichia	Escherichia coli
1134455_SAMN02471877_GCA_000252915	GCA_000252895.1	Enterobacteriaceae	Shigella	Shigella flexneri
218493_SAMEA3138409_GCA_000252995	GCA_000252915.3	Enterobacteriaceae	KlebsiellaRaoultella	Klebsiella oxytoca
930944_SAMEA2271938_GCA_000253175	GCA_000252995.1	Enterobacteriaceae	Salmonella	Salmonella bongori
1084226_SAMN01831184_GCA_000255735	GCA_000253175.1	Yersiniaceae	Yersinia	Yersinia enterocolitica
1084227_SAMN01831182_GCA_000255755	GCA_000255735.1	Yersiniaceae	Yersinia	Yersinia pestis
1084228_SAMN01831179_GCA_000255775	GCA_000255755.1	Yersiniaceae	Yersinia	Yersinia pestis
1084229_SAMN01831183_GCA_000255795	GCA_000255775.1	Yersiniaceae	Yersinia	Yersinia pestis
1084230_SAMN01831185_GCA_000255815	GCA_000255795.1	Yersiniaceae	Yersinia	Yersinia pestis
1084231_SAMN01831186_GCA_000255835	GCA_000255815.1	Yersiniaceae	Yersinia	Yersinia pestis
1084232_SAMN01831187_GCA_000255855	GCA_000255835.1	Yersiniaceae	Yersinia	Yersinia pestis
1084233_SAMN01831180_GCA_000255875	GCA_000255855.1	Yersiniaceae	Yersinia	Yersinia pestis
1084234_SAMN01831181_GCA_000255895	GCA_000255875.1	Yersiniaceae	Yersinia	Yersinia pestis
932213_SAMN02471700_GCA_000257645	GCA_000255895.1	Yersiniaceae	Yersinia	Yersinia pestis
656413_SAMN02596894_GCA_000261405	GCA_000257645.1	Enterobacteriaceae	Serratia	Serratia sp.
741093_SAMN02603645_GCA_000262125	GCA_000261405.1	Enterobacteriaceae	Escherichia	Escherichia coli
1138308_SAMN02603850_GCA_000263215	GCA_000262125.1	Enterobacteriaceae	Escherichia	Escherichia coli
1005536_SAMN02435977_GCA_000267045	GCA_000263215.1	Enterobacteriaceae	Cronobacter	Cronobacter sakazakii
1005522_SAMN02435953_GCA_000267185	GCA_000267045.1	Enterobacteriaceae	Escherichia	Escherichia coli
766143_SAMN00752563_GCA_000268105	GCA_000267185.1	Enterobacteriaceae	Escherichia	Escherichia coli
766164_SAMN00017228_GCA_000268225	GCA_000268105.1	Enterobacteriaceae	Shigella	Shigella dysenteriae
883123_SAMN02463897_GCA_000269585	GCA_000268225.1	Enterobacteriaceae	Shigella	Shigella sonnei
1194970_SAMN02402990_GCA_000275685	GCA_000269585.1	Enterobacteriaceae	KlebsiellaRaoultella	Klebsiella oxytoca
1191061_SAMN02603642_GCA_000276705	GCA_000275685.1	Yersiniaceae	Yersinia	Yersinia pestis
1202448_SAMN02470680_GCA_000277545	GCA_000276705.2	Enterobacteriaceae	KlebsiellaRaoultella	Klebsiella michiganensis
891411_SAMN01041142_GCA_000280135	GCA_000277545.1	Enterobacteriaceae	Enterobacter	Enterobacter sp.
1094170_SAMN01057614_GCA_000281435	GCA_000280135.1	Enterobacteriaceae	Salmonella	Salmonella enterica
754081_SAMN00016456_GCA_000281775	GCA_000281435.2	Enterobacteriaceae	KlebsiellaRaoultella	Klebsiella pneumoniae
940287_SAMEA2272355_GCA_000284935	GCA_000281775.1	Enterobacteriaceae	Escherichia	Escherichia coli
940288_SAMEA2272063_GCA_000284955	GCA_000284935.1	Yersiniaceae	Yersinia	Yersinia enterocolitica
940289_SAMEA2272449_GCA_000284975	GCA_000284955.1	Yersiniaceae	Yersinia	Yersinia enterocolitica
947557_SAMEA2272185_GCA_000284995	GCA_000284975.1	Yersiniaceae	Yersinia	Yersinia enterocolitica
947561_SAMEA2272317_GCA_000285015	GCA_000284995.1	Yersiniaceae	Yersinia	Yersinia enterocolitica
208224_SAMN02603959_GCA_000286275	GCA_000285015.1	Yersiniaceae	Yersinia	Yersinia enterocolitica
1194086_SAMN02403951_GCA_000297175	GCA_000286275.1	Enterobacteriaceae	Enterobacter	Enterobacter kobei
1133853_SAMN01831190_GCA_000299475	GCA_000297175.1	Yersiniaceae	Yersinia	Yersinia enterocolitica
1232392_SAMN01731171_GCA_000300735	GCA_000299475.1	Enterobacteriaceae	Escherichia	Escherichia coli
1226115_SAMN02469893_GCA_000300835	GCA_000300735.3	Enterobacteriaceae	KlebsiellaRaoultella	Klebsiella pneumoniae
1206776_SAMN02470813_GCA_000300895	GCA_000300835.1	Enterobacteriaceae	KlebsiellaRaoultella	Klebsiella pneumoniae
1203546_SAMN02463958_GCA_000300935	GCA_000300895.1	Enterobacteriaceae	Serratia	Serratia plymuthica
1224136_SAMN02470049_GCA_000302695	GCA_000300935.1	Enterobacteriaceae	KlebsiellaRaoultella	Klebsiella pneumoniae
1159617_SAMN02403946_GCA_000311885	GCA_000302695.1	Enterobacteriaceae	Unclassified	Enterobacteriaceae bacterium
1006003_SAMN02469678_GCA_000312465	GCA_000311885.1	Yersiniaceae	Yersinia	Yersinia pestis
1205683_SAMEA2272758_GCA_000312485	GCA_000312465.1	Enterobacteriaceae	Citrobacter	Citrobacter freundii
1226680_SAMEA2272247_GCA_000315385	GCA_000312485.1	Yersiniaceae	Yersinia	Yersinia massiliensis
158836_SAMN02470984_GCA_000315775	GCA_000315385.1	Enterobacteriaceae	KlebsiellaRaoultella	Klebsiella pneumoniae
1208592_SAMEA2272711_GCA_000319615	GCA_000315775.1	Enterobacteriaceae	Enterobacter	Enterobacter hormaechei
1240766_SAMN00778955_GCA_000319935	GCA_000319615.1	Enterobacteriaceae	Cronobacter	Cronobacter sakazakii
1240763_SAMN00778957_GCA_000319975	GCA_000319935.1	Enterobacteriaceae	Escherichia	Escherichia coli
1240775_SAMN01141744_GCA_000320135	GCA_000319975.1	Enterobacteriaceae	Escherichia	Escherichia coli
1240777_SAMN01141746_GCA_000320155	GCA_000320135.1	Enterobacteriaceae	Escherichia	Escherichia coli
1260282_SAMN02469366_GCA_000328885	GCA_000320155.1	Enterobacteriaceae	Escherichia	Escherichia coli
1259823_SAMN02469368_GCA_000328905	GCA_000328885.1	Enterobacteriaceae	Enterobacter	Enterobacter hormaechei
1243181_SAMEA3138430_GCA_000330605	GCA_000328905.1	Enterobacteriaceae	Enterobacter	Enterobacter hormaechei
935296_SAMEA3138432_GCA_000334515	GCA_000330605.1	Yersiniaceae	Yersinia	Yersinia enterocolitica
82996_SAMEA2272622_GCA_000336365	GCA_000334515.1	Enterobacteriaceae	KlebsiellaRaoultella	Klebsiella aerogenes
435998_SAMN02602965_GCA_000336425	GCA_000336365.3	Enterobacteriaceae	Serratia	Serratia plymuthica
956149_SAMN02604116_GCA_000339015	GCA_000336425.1	Enterobacteriaceae	Serratia	Serratia marcescens
1263833_SAMN02470620_GCA_000342205	GCA_000339015.1	Enterobacteriaceae	Cronobacter	Cronobacter sakazakii
1288347_SAMN02469850_GCA_000342325	GCA_000342205.1	Enterobacteriaceae	Serratia	Serratia marcescens
1463165_SAMN02471908_GCA_000349245	GCA_000342325.1	Enterobacteriaceae	Citrobacter	Citrobacter freundii
1169325_SAMN00847643_GCA_000350645	GCA_000349245.1	Enterobacteriaceae	KlebsiellaRaoultella	Klebsiella quasipneumoniae
1169330_SAMN00847648_GCA_000350685	GCA_000350645.1	Enterobacteriaceae	Escherichia	Escherichia coli
1169334_SAMN00847652_GCA_000350745	GCA_000350685.1	Enterobacteriaceae	Escherichia	Escherichia coli
1169340_SAMN00847658_GCA_000350785	GCA_000350745.1	Enterobacteriaceae	Escherichia	Escherichia coli
1181726_SAMN00974035_GCA_000350905	GCA_000350785.1	Enterobacteriaceae	Escherichia	Escherichia coli
1181727_SAMN00974036_GCA_000350925	GCA_000350905.1	Enterobacteriaceae	Escherichia	Escherichia coli
1181754_SAMN00974063_GCA_000351125	GCA_000350925.1	Enterobacteriaceae	Escherichia	Escherichia coli
1181759_SAMN00974068_GCA_000351185	GCA_000351125.1	Enterobacteriaceae	Escherichia	Escherichia coli
1181770_SAMN00974079_GCA_000351265	GCA_000351185.1	Enterobacteriaceae	Escherichia	Escherichia coli
1181776_SAMN00974085_GCA_000351305	GCA_000351265.1	Enterobacteriaceae	Escherichia	Escherichia coli
1182660_SAMN00854612_GCA_000351485	GCA_000351305.1	Enterobacteriaceae	Escherichia	Escherichia coli
1182688_SAMN00854640_GCA_000351765	GCA_000351485.1	Enterobacteriaceae	Escherichia	Escherichia coli
1169336_SAMN00847654_GCA_000352125	GCA_000351765.1	Enterobacteriaceae	Escherichia	Escherichia coli
1182700_SAMN00854652_GCA_000352505	GCA_000352125.1	Enterobacteriaceae	Escherichia	Escherichia coli
1182724_SAMN00854676_GCA_000352665	GCA_000352505.1	Enterobacteriaceae	Escherichia	Escherichia coli
1181761_SAMN00974070_GCA_000353065	GCA_000352665.1	Enterobacteriaceae	Escherichia	Escherichia coli
1181763_SAMN00974072_GCA_000353085	GCA_000353065.1	Enterobacteriaceae	Escherichia	Escherichia coli
1115998_SAMN00829717_GCA_000355195	GCA_000353085.1	Enterobacteriaceae	Escherichia	Escherichia coli
1115999_SAMN00829297_GCA_000355235	GCA_000355195.2	Enterobacteriaceae	Escherichia	Escherichia coli
1116152_SAMN00829352_GCA_000356645	GCA_000355235.2	Enterobacteriaceae	Escherichia	Escherichia coli
1286170_SAMN02603584_GCA_000367425	GCA_000356645.2	Enterobacteriaceae	Escherichia	Escherichia coli
1325475_SAMN01902219_GCA_000382505	GCA_000367425.1	Enterobacteriaceae	KlebsiellaRaoultella	Raoultella ornithinolytica
649715_SAMN01902220_GCA_000382525	GCA_000382505.1	Yersiniaceae	Yersinia	Yersinia pestis
1291550_SAMN01909378_GCA_000382545	GCA_000382525.1	Yersiniaceae	Yersinia	Yersinia pestis
685445_SAMN02440965_GCA_000383335	GCA_000382545.1	Yersiniaceae	Yersinia	Yersinia pestis
1308983_SAMN02436021_GCA_000387785	GCA_000383335.1	Enterobacteriaceae	KlebsiellaRaoultella	Klebsiella aerogenes
1297584_SAMN02469849_GCA_000388155	GCA_000387785.2	Enterobacteriaceae	Escherichia	Escherichia coli
1312879_SAMN02470114_GCA_000390425	GCA_000388155.1	Enterobacteriaceae	Citrobacter	Citrobacter freundii
1329365_SAMN02403949_GCA_000401935	GCA_000390425.1	Enterobacteriaceae	Enterobacter	Enterobacter cloacae
1329364_SAMN02403948_GCA_000401955	GCA_000401935.1	Yersiniaceae	Yersinia	Yersinia enterocolitica
1329363_SAMN02403947_GCA_000401975	GCA_000401955.1	Yersiniaceae	Yersinia	Yersinia enterocolitica
1329366_SAMN02403950_GCA_000401995	GCA_000401975.1	Yersiniaceae	Yersinia	Yersinia enterocolitica
1324608_SAMEA2272412_GCA_000403705	GCA_000401995.1	Yersiniaceae	Yersinia	Yersinia enterocolitica
1324587_SAMEA2272156_GCA_000403745	GCA_000403705.1	Yersiniaceae	Yersinia	Yersinia pseudotuberculosis
1169316_SAMN00847634_GCA_000407685	GCA_000403745.1	Yersiniaceae	Yersinia	Yersinia pseudotuberculosis
1169317_SAMN00847635_GCA_000407705	GCA_000407685.1	Enterobacteriaceae	Escherichia	Escherichia coli
1169318_SAMN00847636_GCA_000407725	GCA_000407705.1	Enterobacteriaceae	Escherichia	Escherichia coli
1169321_SAMN00847639_GCA_000407765	GCA_000407725.1	Enterobacteriaceae	Escherichia	Escherichia coli
1169323_SAMN00847641_GCA_000407785	GCA_000407765.1	Enterobacteriaceae	Escherichia	Escherichia sp.
1169349_SAMN00847667_GCA_000407925	GCA_000407785.1	Enterobacteriaceae	Escherichia	Escherichia coli
1169353_SAMN00847671_GCA_000407965	GCA_000407925.1	Enterobacteriaceae	Escherichia	Escherichia sp.
1181771_SAMN00974080_GCA_000408265	GCA_000407965.1	Enterobacteriaceae	Escherichia	Escherichia coli
1182698_SAMN00854650_GCA_000408545	GCA_000408265.1	Enterobacteriaceae	Escherichia	Escherichia coli
1182714_SAMN00854666_GCA_000408705	GCA_000408545.1	Enterobacteriaceae	Escherichia	Escherichia coli
1182729_SAMN00854681_GCA_000408785	GCA_000408705.1	Enterobacteriaceae	Escherichia	Escherichia coli
1159554_SAMN02952933_GCA_000409225	GCA_000408785.1	Enterobacteriaceae	Escherichia	Escherichia coli
1159490_SAMN02952934_GCA_000409245	GCA_000409225.1	Enterobacteriaceae	Cronobacter	Cronobacter dublinensis
1159489_SAMN02952927_GCA_000409265	GCA_000409245.1	Enterobacteriaceae	Cronobacter	Cronobacter sakazakii
1159491_SAMN02952929_GCA_000409305	GCA_000409265.1	Enterobacteriaceae	Cronobacter	Cronobacter sakazakii
1159496_SAMN02952931_GCA_000409345	GCA_000409305.1	Enterobacteriaceae	Cronobacter	Cronobacter malonaticus
1159560_SAMN02952932_GCA_000409365	GCA_000409345.1	Enterobacteriaceae	Cronobacter	Cronobacter dublinensis
1045857_SAMN02952935_GCA_000409385	GCA_000409365.1	Enterobacteriaceae	Cronobacter	Cronobacter dublinensis
1159614_SAMN02952936_GCA_000409405	GCA_000409385.1	Enterobacteriaceae	Cronobacter	Cronobacter sakazakii
1316938_SAMN02470961_GCA_000409715	GCA_000409405.1	Enterobacteriaceae	Cronobacter	Cronobacter sakazakii
1166130_SAMN02603907_GCA_000410515	GCA_000409715.1	Enterobacteriaceae	KlebsiellaRaoultella	Klebsiella pneumoniae
1284802_SAMN02142014_GCA_000417085	GCA_000410515.1	Enterobacteriaceae	Enterobacter	Enterobacter sp.
1346614_SAMN02604177_GCA_000422085	GCA_000417085.2	Enterobacteriaceae	KlebsiellaRaoultella	Klebsiella pneumoniae
299767_SAMN02212350_GCA_000422225	GCA_000422085.1	Enterobacteriaceae	Serratia	Serratia liquefaciens
1348660_SAMN02603297_GCA_000438825	GCA_000422225.1	Enterobacteriaceae	Enterobacter	Enterobacter ludwigii
1197719_SAMN02603391_GCA_000439255	GCA_000438825.1	Enterobacteriaceae	Serratia	Serratia plymuthica
1352932_SAMN02469374_GCA_000441835	GCA_000439255.1	Enterobacteriaceae	Salmonella	Salmonella bongori
1348337_SAMN02469362_GCA_000442375	GCA_000441835.1	Enterobacteriaceae	KlebsiellaRaoultella	Klebsiella pneumoniae
1348336_SAMN02469358_GCA_000442455	GCA_000442375.1	Enterobacteriaceae	Serratia	Serratia marcescens
1280959_SAMN01885671_GCA_000456065	GCA_000442455.1	Enterobacteriaceae	Serratia	Serratia marcescens
1280962_SAMN01885674_GCA_000456125	GCA_000456065.1	Enterobacteriaceae	Escherichia	Escherichia coli
1280981_SAMN01885693_GCA_000456465	GCA_000456125.1	Enterobacteriaceae	Escherichia	Escherichia coli
1280999_SAMN01885711_GCA_000456785	GCA_000456465.1	Enterobacteriaceae	Escherichia	Escherichia coli
1281000_SAMN01885712_GCA_000456805	GCA_000456785.1	Enterobacteriaceae	Escherichia	Escherichia coli
1281019_SAMN01885731_GCA_000457165	GCA_000456805.1	Enterobacteriaceae	Escherichia	Escherichia coli
1281021_SAMN01885733_GCA_000457185	GCA_000457165.1	Enterobacteriaceae	Escherichia	Escherichia coli
1281048_SAMN01885760_GCA_000457575	GCA_000457185.1	Enterobacteriaceae	Escherichia	Escherichia coli
1281053_SAMN01885765_GCA_000457675	GCA_000457575.1	Enterobacteriaceae	Escherichia	Escherichia coli
1281055_SAMN01885767_GCA_000457715	GCA_000457675.1	Enterobacteriaceae	Escherichia	Escherichia coli
1281056_SAMN01885768_GCA_000457735	GCA_000457715.1	Enterobacteriaceae	Escherichia	Escherichia coli
1281061_SAMN01885773_GCA_000457835	GCA_000457735.1	Enterobacteriaceae	Escherichia	Escherichia coli
1281064_SAMN01885776_GCA_000457895	GCA_000457835.1	Enterobacteriaceae	Escherichia	Escherichia coli
1281066_SAMN01885778_GCA_000457935	GCA_000457895.1	Enterobacteriaceae	Escherichia	Escherichia coli
1281076_SAMN01885788_GCA_000458115	GCA_000457935.1	Enterobacteriaceae	Escherichia	Escherichia coli
1281078_SAMN01885790_GCA_000458155	GCA_000458115.1	Enterobacteriaceae	Escherichia	Escherichia coli
1281080_SAMN01885792_GCA_000458195	GCA_000458155.1	Enterobacteriaceae	Escherichia	Escherichia coli
1281093_SAMN01885805_GCA_000458415	GCA_000458195.1	Enterobacteriaceae	Escherichia	Escherichia coli
1281094_SAMN01885806_GCA_000458435	GCA_000458415.1	Enterobacteriaceae	Escherichia	Escherichia coli
1281102_SAMN01885814_GCA_000458605	GCA_000458435.1	Enterobacteriaceae	Escherichia	Escherichia coli
1281111_SAMN01885823_GCA_000458745	GCA_000458605.1	Enterobacteriaceae	Escherichia	Escherichia coli
1281112_SAMN01885824_GCA_000458765	GCA_000458745.1	Enterobacteriaceae	Escherichia	Escherichia coli
1281114_SAMN01885826_GCA_000458805	GCA_000458765.1	Enterobacteriaceae	Escherichia	Escherichia coli
1281127_SAMN01885839_GCA_000459055	GCA_000458805.1	Enterobacteriaceae	Escherichia	Escherichia coli
1281128_SAMN01885840_GCA_000459075	GCA_000459055.1	Enterobacteriaceae	Escherichia	Escherichia coli
1281131_SAMN01885843_GCA_000459135	GCA_000459075.1	Enterobacteriaceae	Escherichia	Escherichia coli
1281149_SAMN01885861_GCA_000459475	GCA_000459135.1	Enterobacteriaceae	Escherichia	Escherichia coli
1281155_SAMN01885867_GCA_000459595	GCA_000459475.1	Enterobacteriaceae	Escherichia	Escherichia coli
1281169_SAMN01885881_GCA_000459875	GCA_000459595.1	Enterobacteriaceae	Escherichia	Escherichia coli
1281173_SAMN01885885_GCA_000459955	GCA_000459875.1	Enterobacteriaceae	Escherichia	Escherichia coli
1281174_SAMN01885886_GCA_000459975	GCA_000459955.1	Enterobacteriaceae	Escherichia	Escherichia coli
1281188_SAMN01885900_GCA_000460255	GCA_000459975.1	Enterobacteriaceae	Escherichia	Escherichia coli
1281193_SAMN01885905_GCA_000460335	GCA_000460255.1	Enterobacteriaceae	Escherichia	Escherichia coli
1281198_SAMN01885910_GCA_000460435	GCA_000460335.1	Enterobacteriaceae	Escherichia	Escherichia coli
1281202_SAMN01885914_GCA_000460515	GCA_000460435.1	Enterobacteriaceae	Escherichia	Escherichia coli
1281220_SAMN01885932_GCA_000460875	GCA_000460515.1	Enterobacteriaceae	Escherichia	Escherichia coli
1281227_SAMN01885939_GCA_000461015	GCA_000460875.1	Enterobacteriaceae	Escherichia	Escherichia coli
1281252_SAMN01885964_GCA_000461375	GCA_000461015.1	Enterobacteriaceae	Escherichia	Escherichia coli
1281272_SAMN01885984_GCA_000461735	GCA_000461375.1	Enterobacteriaceae	Escherichia	Escherichia coli
1105330_SAMN01883167_GCA_000462285	GCA_000461735.1	Enterobacteriaceae	Escherichia	Escherichia coli
1151216_SAMN01883253_GCA_000462405	GCA_000462285.2	Enterobacteriaceae	Escherichia	Escherichia coli
1151232_SAMN01883255_GCA_000462445	GCA_000462405.2	Enterobacteriaceae	Escherichia	Escherichia coli
1367848_SAMN02261881_GCA_000463095	GCA_000462445.2	Enterobacteriaceae	Escherichia	Escherichia coli
104623_SAMN02470747_GCA_000463345	GCA_000463095.2	Enterobacteriaceae	Cronobacter	Cronobacter sakazakii
1335303_SAMN02147037_GCA_000464955	GCA_000463345.3	Enterobacteriaceae	Serratia	Serratia sp.
1281117_SAMN01885829_GCA_000465135	GCA_000464955.2	Enterobacteriaceae	Escherichia	Escherichia coli
1357297_SAMN02469683_GCA_000465615	GCA_000465135.1	Enterobacteriaceae	Escherichia	Escherichia coli
1353978_SAMN02469676_GCA_000467205	GCA_000465615.2	Enterobacteriaceae	Serratia	Serratia marcescens
1353980_SAMN02469677_GCA_000467245	GCA_000467205.1	Enterobacteriaceae	Shigella	Shigella sonnei
1334630_SAMN02194084_GCA_000467655	GCA_000467245.1	Enterobacteriaceae	Shigella	Shigella dysenteriae
1397689_SAMN02470723_GCA_000467775	GCA_000467655.2	Enterobacteriaceae	Enterobacter	Enterobacter roggenkampii
1328411_SAMN02138639_GCA_000474905	GCA_000467775.2	Enterobacteriaceae	Cronobacter	Cronobacter sakazakii
755896_SAMN02470616_GCA_000475095	GCA_000474905.1	Enterobacteriaceae	KlebsiellaRaoultella	Klebsiella pneumoniae
1330535_SAMN02470617_GCA_000475115	GCA_000475095.2	Yersiniaceae	Yersinia	Yersinia pestis
1330536_SAMN02470613_GCA_000475135	GCA_000475115.2	Yersiniaceae	Yersinia	Yersinia pestis
1330537_SAMN02470618_GCA_000475155	GCA_000475135.2	Yersiniaceae	Yersinia	Yersinia pestis
1379259_SAMN02471348_GCA_000476315	GCA_000475155.2	Yersiniaceae	Yersinia	Yersinia pestis
1006598_SAMN02440958_GCA_000478545	GCA_000476315.1	Enterobacteriaceae	Serratia	Serratia fonticola
1280998_SAMN01885710_GCA_000488015	GCA_000478545.1	Enterobacteriaceae	Serratia	Serratia plymuthica
1281243_SAMN01885955_GCA_000488055	GCA_000488015.1	Enterobacteriaceae	Escherichia	Escherichia coli
1281241_SAMN01885953_GCA_000488135	GCA_000488055.1	Enterobacteriaceae	Escherichia	Escherichia coli
1328420_SAMN02138655_GCA_000492315	GCA_000488135.1	Enterobacteriaceae	Escherichia	Escherichia coli
1328418_SAMN02138653_GCA_000492355	GCA_000492315.1	Enterobacteriaceae	KlebsiellaRaoultella	Klebsiella pneumoniae
1328416_SAMN02138651_GCA_000492395	GCA_000492355.1	Enterobacteriaceae	KlebsiellaRaoultella	Klebsiella pneumoniae
1667327_SAMN02138619_GCA_000492415	GCA_000492395.1	Enterobacteriaceae	KlebsiellaRaoultella	Klebsiella pneumoniae
1812935_SAMN02138617_GCA_000492435	GCA_000492415.1	Enterobacteriaceae	KlebsiellaRaoultella	Klebsiella quasipneumoniae
158836_SAMN02138616_GCA_000492455	GCA_000492435.1	Enterobacteriaceae	Enterobacter	Enterobacter roggenkampii
244366_SAMN02138615_GCA_000492475	GCA_000492455.1	Enterobacteriaceae	Enterobacter	Enterobacter hormaechei
1329854_SAMN02138614_GCA_000492495	GCA_000492475.1	Enterobacteriaceae	KlebsiellaRaoultella	Klebsiella variicola
158836_SAMN02138610_GCA_000492575	GCA_000492495.1	Enterobacteriaceae	Enterobacter	Enterobacter hormaechei
1328391_SAMN02138609_GCA_000492595	GCA_000492575.1	Enterobacteriaceae	Enterobacter	Enterobacter hormaechei
1329852_SAMN02138608_GCA_000492615	GCA_000492595.1	Enterobacteriaceae	KlebsiellaRaoultella	Klebsiella pneumoniae
61645_SAMN02138596_GCA_000492675	GCA_000492615.1	Enterobacteriaceae	Enterobacter	Enterobacter hormaechei
158836_SAMN02138594_GCA_000492715	GCA_000492675.1	Enterobacteriaceae	Enterobacter	Enterobacter asburiae
1328384_SAMN02138593_GCA_000492735	GCA_000492715.1	Enterobacteriaceae	Enterobacter	Enterobacter hormaechei
1328378_SAMN02138586_GCA_000492775	GCA_000492735.1	Enterobacteriaceae	KlebsiellaRaoultella	Klebsiella pneumoniae
1463164_SAMN02138584_GCA_000492795	GCA_000492775.1	Enterobacteriaceae	KlebsiellaRaoultella	Klebsiella pneumoniae
1328431_SAMN02138582_GCA_000492815	GCA_000492795.1	Enterobacteriaceae	KlebsiellaRaoultella	Klebsiella quasipneumoniae
244366_SAMN02138580_GCA_000492835	GCA_000492815.1	Enterobacteriaceae	KlebsiellaRaoultella	Klebsiella oxytoca
1329832_SAMN02138574_GCA_000492895	GCA_000492835.1	Enterobacteriaceae	KlebsiellaRaoultella	Klebsiella variicola
1328370_SAMN02138572_GCA_000492915	GCA_000492895.1	Enterobacteriaceae	Enterobacter	Enterobacter roggenkampii
1328429_SAMN02138568_GCA_000492955	GCA_000492915.1	Enterobacteriaceae	KlebsiellaRaoultella	Klebsiella pneumoniae
1329828_SAMN02138564_GCA_000493015	GCA_000492955.1	Enterobacteriaceae	KlebsiellaRaoultella	Klebsiella oxytoca
1328366_SAMN02138561_GCA_000493075	GCA_000493015.1	Enterobacteriaceae	Enterobacter	Enterobacter sp.
244366_SAMN02138560_GCA_000493095	GCA_000493075.1	Enterobacteriaceae	KlebsiellaRaoultella	Klebsiella pneumoniae
1328364_SAMN02138559_GCA_000493115	GCA_000493095.1	Enterobacteriaceae	KlebsiellaRaoultella	Klebsiella variicola
1328363_SAMN02138558_GCA_000493135	GCA_000493115.1	Enterobacteriaceae	KlebsiellaRaoultella	Klebsiella pneumoniae
1290392_SAMN02470147_GCA_000493265	GCA_000493135.1	Enterobacteriaceae	KlebsiellaRaoultella	Klebsiella pneumoniae
1410619_SAMN02743684_GCA_000496755	GCA_000493265.1	Enterobacteriaceae	Shigella	Shigella flexneri
1399146_SAMN02470260_GCA_000496775	GCA_000496755.2	Enterobacteriaceae	Serratia	Serratia sp.
754093_SAMN05771127_GCA_000497505	GCA_000496775.1	Enterobacteriaceae	Enterobacter	Enterobacter cloacae
1421338_SAMN02471838_GCA_000498635	GCA_000497505.1	Enterobacteriaceae	Shigella	Shigella dysenteriae
1389422_SAMN02470232_GCA_000498775	GCA_000498635.1	Enterobacteriaceae	Enterobacter	Enterobacter asburiae
1403831_SAMEA3138816_GCA_000499485	GCA_000498775.2	Enterobacteriaceae	KlebsiellaRaoultella	Klebsiella pneumoniae
413503_SAMN02641531_GCA_000504545	GCA_000499485.1	Enterobacteriaceae	Escherichia	Escherichia coli
1168170_SAMN02597163_GCA_000507385	GCA_000504545.1	Enterobacteriaceae	Cronobacter	Cronobacter malonaticus
1218101_SAMD00041801_GCA_000511675	GCA_000507385.1	Enterobacteriaceae	KlebsiellaRaoultella	Klebsiella oxytoca
1440052_SAMN02641387_GCA_000512125	GCA_000511675.1	Yersiniaceae	Yersinia	Yersinia pseudotuberculosis
299767_SAMN02641647_GCA_000512375	GCA_000512125.1	Enterobacteriaceae	Escherichia	Escherichia albertii
273526_SAMEA3138834_GCA_000513215	GCA_000512375.1	Enterobacteriaceae	Enterobacter	Enterobacter ludwigii
881260_SAMN02597271_GCA_000515295	GCA_000513215.1	Enterobacteriaceae	Serratia	Serratia marcescens
1639133_SAMN02356612_GCA_000521945	GCA_000515295.1	Enterobacteriaceae	Enterobacter	Enterobacter bugandensis
1400136_SAMN02356611_GCA_000521965	GCA_000521945.1	Enterobacteriaceae	Citrobacter	Citrobacter portucalensis
1328337_SAMN02138661_GCA_000521985	GCA_000521965.1	Enterobacteriaceae	Citrobacter	Citrobacter freundii
1256996_SAMN02641585_GCA_000527215	GCA_000521985.1	Enterobacteriaceae	KlebsiellaRaoultella	Klebsiella pneumoniae
1256995_SAMN02641584_GCA_000527235	GCA_000527215.1	Enterobacteriaceae	KlebsiellaRaoultella	Klebsiella oxytoca
546_SAMEA3138850_GCA_000529265	GCA_000527235.1	Enterobacteriaceae	KlebsiellaRaoultella	Klebsiella oxytoca
1400155_SAMN02356630_GCA_000534035	GCA_000529265.1	Enterobacteriaceae	Citrobacter	Citrobacter freundii
61645_SAMN02356629_GCA_000534055	GCA_000534035.1	Enterobacteriaceae	Enterobacter	Enterobacter hormaechei
1400145_SAMN02356628_GCA_000534075	GCA_000534055.1	Enterobacteriaceae	Enterobacter	Enterobacter asburiae
1400144_SAMN02356627_GCA_000534095	GCA_000534075.1	Enterobacteriaceae	KlebsiellaRaoultella	Klebsiella aerogenes
1400143_SAMN02356626_GCA_000534115	GCA_000534095.1	Enterobacteriaceae	KlebsiellaRaoultella	Klebsiella aerogenes
1400142_SAMN02356625_GCA_000534135	GCA_000534115.1	Enterobacteriaceae	KlebsiellaRaoultella	Klebsiella aerogenes
1400152_SAMN02356619_GCA_000534155	GCA_000534135.1	Enterobacteriaceae	KlebsiellaRaoultella	Klebsiella aerogenes
158836_SAMN02356616_GCA_000534175	GCA_000534155.1	Enterobacteriaceae	Enterobacter	Enterobacter roggenkampii
158836_SAMN02356615_GCA_000534195	GCA_000534175.1	Enterobacteriaceae	Enterobacter	Enterobacter hormaechei
158836_SAMN02356610_GCA_000534215	GCA_000534195.1	Enterobacteriaceae	Enterobacter	Enterobacter hormaechei
1400141_SAMN02356608_GCA_000534235	GCA_000534215.1	Enterobacteriaceae	Enterobacter	Enterobacter hormaechei
1400140_SAMN02356607_GCA_000534255	GCA_000534235.1	Enterobacteriaceae	KlebsiellaRaoultella	Klebsiella aerogenes
208224_SAMN02356604_GCA_000534275	GCA_000534255.1	Enterobacteriaceae	KlebsiellaRaoultella	Klebsiella aerogenes
158836_SAMN02356603_GCA_000534295	GCA_000534275.1	Enterobacteriaceae	Enterobacter	Enterobacter kobei
1400139_SAMN02356596_GCA_000534315	GCA_000534295.1	Enterobacteriaceae	Enterobacter	Enterobacter hormaechei
1400138_SAMN02356595_GCA_000534335	GCA_000534315.1	Enterobacteriaceae	KlebsiellaRaoultella	Klebsiella aerogenes
158836_SAMN02138629_GCA_000534455	GCA_000534335.1	Enterobacteriaceae	KlebsiellaRaoultella	Klebsiella aerogenes
1329822_SAMN02138553_GCA_000534575	GCA_000534455.1	Enterobacteriaceae	Enterobacter	Enterobacter hormaechei
1434131_SAMN02437366_GCA_000565565	GCA_000534575.1	Enterobacteriaceae	Enterobacter	Enterobacter hormaechei
1434134_SAMN02437369_GCA_000565625	GCA_000565565.1	Enterobacteriaceae	Shigella	Shigella flexneri
1434137_SAMN02437372_GCA_000565685	GCA_000565625.1	Enterobacteriaceae	Shigella	Shigella flexneri
1434138_SAMN02437373_GCA_000565705	GCA_000565685.1	Enterobacteriaceae	Shigella	Shigella flexneri
1434142_SAMN02437377_GCA_000565785	GCA_000565705.1	Enterobacteriaceae	Shigella	Shigella flexneri
1434146_SAMN02437381_GCA_000565865	GCA_000565785.1	Enterobacteriaceae	Shigella	Shigella flexneri
1434147_SAMN02437382_GCA_000565885	GCA_000565865.1	Enterobacteriaceae	Shigella	Shigella flexneri
1434148_SAMN02437383_GCA_000565905	GCA_000565885.1	Enterobacteriaceae	Shigella	Shigella flexneri
1434150_SAMN02437385_GCA_000565945	GCA_000565905.1	Enterobacteriaceae	Shigella	Shigella flexneri
1434151_SAMN02437386_GCA_000565965	GCA_000565945.1	Enterobacteriaceae	Shigella	Shigella flexneri
1434152_SAMN02437387_GCA_000565985	GCA_000565965.1	Enterobacteriaceae	Shigella	Shigella flexneri
1434153_SAMN02437388_GCA_000566005	GCA_000565985.1	Enterobacteriaceae	Shigella	Shigella flexneri
1434154_SAMN02437389_GCA_000566025	GCA_000566005.1	Enterobacteriaceae	Shigella	Shigella flexneri
1434156_SAMN02437391_GCA_000566065	GCA_000566025.1	Enterobacteriaceae	Shigella	Shigella flexneri
1434158_SAMN02437393_GCA_000566105	GCA_000566065.1	Enterobacteriaceae	Shigella	Shigella flexneri
1434162_SAMN02437397_GCA_000566185	GCA_000566105.1	Enterobacteriaceae	Shigella	Shigella flexneri
1434164_SAMN02437399_GCA_000566225	GCA_000566185.1	Enterobacteriaceae	Shigella	Shigella flexneri
1434165_SAMN02437400_GCA_000566245	GCA_000566225.1	Enterobacteriaceae	Shigella	Shigella flexneri
1434167_SAMN02437402_GCA_000566285	GCA_000566245.1	Enterobacteriaceae	Shigella	Shigella flexneri
1434168_SAMN02437403_GCA_000566305	GCA_000566285.1	Enterobacteriaceae	Shigella	Shigella flexneri
1434178_SAMN02437413_GCA_000566505	GCA_000566305.1	Enterobacteriaceae	Shigella	Shigella flexneri
1434180_SAMN02437415_GCA_000566545	GCA_000566505.1	Enterobacteriaceae	Shigella	Shigella flexneri
1434181_SAMN02437416_GCA_000566565	GCA_000566545.1	Enterobacteriaceae	Shigella	Shigella flexneri
1434183_SAMN02437418_GCA_000566605	GCA_000566565.1	Enterobacteriaceae	Shigella	Shigella flexneri
1434185_SAMN02437420_GCA_000566645	GCA_000566605.1	Enterobacteriaceae	Shigella	Shigella flexneri
1400184_SAMN02356623_GCA_000566745	GCA_000566645.1	Enterobacteriaceae	Shigella	Shigella flexneri
1400183_SAMN02356622_GCA_000566765	GCA_000566745.1	Enterobacteriaceae	KlebsiellaRaoultella	Klebsiella pneumoniae
1400182_SAMN02356621_GCA_000566785	GCA_000566765.1	Enterobacteriaceae	KlebsiellaRaoultella	Klebsiella pneumoniae
1400179_SAMN02356614_GCA_000566845	GCA_000566785.1	Enterobacteriaceae	KlebsiellaRaoultella	Klebsiella pneumoniae
1400178_SAMN02356613_GCA_000566865	GCA_000566845.1	Enterobacteriaceae	KlebsiellaRaoultella	Klebsiella pneumoniae
1400177_SAMN02356606_GCA_000566885	GCA_000566865.1	Enterobacteriaceae	KlebsiellaRaoultella	Klebsiella pneumoniae
1400175_SAMN02356602_GCA_000566925	GCA_000566885.1	Enterobacteriaceae	KlebsiellaRaoultella	Klebsiella pneumoniae
1400162_SAMN02356594_GCA_000567025	GCA_000566925.1	Enterobacteriaceae	KlebsiellaRaoultella	Klebsiella pneumoniae
1400169_SAMN02356593_GCA_000567045	GCA_000567025.1	Enterobacteriaceae	KlebsiellaRaoultella	Klebsiella pneumoniae
1400163_SAMN02356584_GCA_000567165	GCA_000567045.1	Enterobacteriaceae	KlebsiellaRaoultella	Klebsiella pneumoniae
1400161_SAMN02356580_GCA_000567185	GCA_000567165.1	Enterobacteriaceae	KlebsiellaRaoultella	Klebsiella pneumoniae
1400160_SAMN02356579_GCA_000567205	GCA_000567185.1	Enterobacteriaceae	KlebsiellaRaoultella	Klebsiella pneumoniae
1328415_SAMN02138645_GCA_000567285	GCA_000567205.1	Enterobacteriaceae	KlebsiellaRaoultella	Klebsiella pneumoniae
1328410_SAMN02138637_GCA_000567325	GCA_000567285.1	Enterobacteriaceae	KlebsiellaRaoultella	Klebsiella pneumoniae
1328407_SAMN02138634_GCA_000567365	GCA_000567325.1	Enterobacteriaceae	KlebsiellaRaoultella	Klebsiella pneumoniae
1328405_SAMN02138632_GCA_000567405	GCA_000567365.1	Enterobacteriaceae	KlebsiellaRaoultella	Klebsiella pneumoniae
1328400_SAMN02138624_GCA_000567465	GCA_000567405.1	Enterobacteriaceae	KlebsiellaRaoultella	Klebsiella pneumoniae
1328399_SAMN02138621_GCA_000567485	GCA_000567465.1	Enterobacteriaceae	KlebsiellaRaoultella	Klebsiella pneumoniae
1328389_SAMN02138606_GCA_000567525	GCA_000567485.1	Enterobacteriaceae	KlebsiellaRaoultella	Klebsiella pneumoniae
1328382_SAMN02138590_GCA_000567605	GCA_000567525.1	Enterobacteriaceae	KlebsiellaRaoultella	Klebsiella pneumoniae
1328381_SAMN02138589_GCA_000567625	GCA_000567605.1	Enterobacteriaceae	KlebsiellaRaoultella	Klebsiella pneumoniae
1328377_SAMN02138585_GCA_000567665	GCA_000567625.1	Enterobacteriaceae	KlebsiellaRaoultella	Klebsiella pneumoniae
1328375_SAMN02138583_GCA_000567685	GCA_000567665.1	Enterobacteriaceae	KlebsiellaRaoultella	Klebsiella pneumoniae
1134687_SAMN02138581_GCA_000567705	GCA_000567685.1	Enterobacteriaceae	KlebsiellaRaoultella	Klebsiella pneumoniae
1328371_SAMN02138575_GCA_000567745	GCA_000567705.1	Enterobacteriaceae	KlebsiellaRaoultella	Klebsiella michiganensis
1328369_SAMN02138571_GCA_000567765	GCA_000567745.1	Enterobacteriaceae	KlebsiellaRaoultella	Klebsiella pneumoniae
1134687_SAMN02138567_GCA_000567805	GCA_000567765.2	Enterobacteriaceae	KlebsiellaRaoultella	Klebsiella pneumoniae
1328402_SAMN02138627_GCA_000567825	GCA_000567805.1	Enterobacteriaceae	KlebsiellaRaoultella	Klebsiella michiganensis
1328396_SAMN02138618_GCA_000567845	GCA_000567825.1	Enterobacteriaceae	KlebsiellaRaoultella	Klebsiella pneumoniae
1395580_SAMN02951908_GCA_000568095	GCA_000567845.1	Enterobacteriaceae	KlebsiellaRaoultella	Klebsiella pneumoniae
1395579_SAMN02951909_GCA_000568155	GCA_000568095.1	Enterobacteriaceae	Enterobacter	Enterobacter sp.
1442602_SAMN02567292_GCA_000568175	GCA_000568155.1	Enterobacteriaceae	Enterobacter	Enterobacter sp.
1314835_SAMN01998190_GCA_000576655	GCA_000568175.1	Enterobacteriaceae	Enterobacter	Enterobacter asburiae
1454056_SAMN02951916_GCA_000582615	GCA_000576655.2	Enterobacteriaceae	Escherichia	Escherichia coli
1455696_SAMN02598688_GCA_000590535	GCA_000582615.1	Enterobacteriaceae	Citrobacter	Citrobacter freundii
1420013_SAMN03081501_GCA_000597905	GCA_000590535.2	Yersiniaceae	Yersinia	Yersinia pestis
562_SAMN02666434_GCA_000599625	GCA_000597905.1	Enterobacteriaceae	KlebsiellaRaoultella	Klebsiella pneumoniae
562_SAMN02666695_GCA_000599645	GCA_000599625.1	Enterobacteriaceae	Escherichia	Escherichia coli
1409787_SAMN02381110_GCA_000607265	GCA_000599645.1	Enterobacteriaceae	Escherichia	Escherichia coli
1409786_SAMN02381109_GCA_000607285	GCA_000607265.1	Enterobacteriaceae	KlebsiellaRaoultella	Klebsiella oxytoca
633_SAMEA3138992_GCA_000613105	GCA_000607285.1	Enterobacteriaceae	Escherichia	Escherichia coli
1463164_SAMEA3138998_GCA_000613225	GCA_000613105.1	Yersiniaceae	Yersinia	Yersinia pseudotuberculosis
1446567_SAMN02353008_GCA_000614515	GCA_000613225.1	Enterobacteriaceae	KlebsiellaRaoultella	Klebsiella quasipneumoniae
1446683_SAMN02353109_GCA_000618745	GCA_000614515.1	Enterobacteriaceae	Escherichia	Escherichia coli
1446578_SAMN02352931_GCA_000619245	GCA_000618745.1	Enterobacteriaceae	Escherichia	Escherichia coli
1446693_SAMN02353119_GCA_000619365	GCA_000619245.1	Enterobacteriaceae	Escherichia	Escherichia coli
1412587_SAMN02384308_GCA_000625675	GCA_000619365.1	Enterobacteriaceae	Escherichia	Escherichia coli
1412455_SAMN02384174_GCA_000626235	GCA_000625675.2	Enterobacteriaceae	Salmonella	Salmonella enterica
1412600_SAMN02384321_GCA_000626695	GCA_000626235.1	Enterobacteriaceae	Salmonella	Salmonella enterica
1421338_SAMN02716203_GCA_000632395	GCA_000626695.2	Enterobacteriaceae	Salmonella	Salmonella enterica
1308980_SAMN03081460_GCA_000632415	GCA_000632395.1	Enterobacteriaceae	Enterobacter	Enterobacter asburiae
1416754_SAMN02729846_GCA_000633235	GCA_000632415.1	Enterobacteriaceae	KlebsiellaRaoultella	Klebsiella michiganensis
562_SAMN02581401_GCA_000633675	GCA_000633235.1	Enterobacteriaceae	KlebsiellaRaoultella	Klebsiella michiganensis
575_SAMN02711702_GCA_000648315	GCA_000633675.2	Enterobacteriaceae	Escherichia	Escherichia coli
82996_SAMN02676618_GCA_000648575	GCA_000648315.1	Enterobacteriaceae	KlebsiellaRaoultella	Raoultella planticola
1218104_SAMD00000350_GCA_000684935	GCA_000648575.1	Enterobacteriaceae	Serratia	Serratia plymuthica
1399775_SAMN02952977_GCA_000686165	GCA_000684935.1	Enterobacteriaceae	Cronobacter	Cronobacter sakazakii
1399774_SAMN02952978_GCA_000686185	GCA_000686165.1	Enterobacteriaceae	Enterobacter	Enterobacter cloacae
573_SAMEA3139002_GCA_000689275	GCA_000686185.1	Enterobacteriaceae	Enterobacter	Enterobacter cloacae
1455607_SAMN02641225_GCA_000691205	GCA_000689275.1	Enterobacteriaceae	KlebsiellaRaoultella	Klebsiella pneumoniae
1439320_SAMN02581393_GCA_000692155	GCA_000691205.1	Enterobacteriaceae	Kosakonia	Kosakonia radicincitans
1439321_SAMN02581394_GCA_000692175	GCA_000692155.1	Enterobacteriaceae	KlebsiellaRaoultella	Klebsiella aerogenes
1439322_SAMN02581250_GCA_000692195	GCA_000692175.1	Enterobacteriaceae	KlebsiellaRaoultella	Klebsiella aerogenes
1439323_SAMN02581251_GCA_000692215	GCA_000692195.1	Enterobacteriaceae	KlebsiellaRaoultella	Klebsiella aerogenes
158836_SAMN02581287_GCA_000692235	GCA_000692215.1	Enterobacteriaceae	KlebsiellaRaoultella	Klebsiella aerogenes
208224_SAMN02581288_GCA_000692255	GCA_000692235.1	Enterobacteriaceae	Enterobacter	Enterobacter hormaechei
1439326_SAMN02581381_GCA_000692295	GCA_000692255.1	Enterobacteriaceae	Enterobacter	Enterobacter kobei
158836_SAMN02581385_GCA_000692315	GCA_000692295.1	Enterobacteriaceae	Enterobacter	Enterobacter roggenkampii
1439330_SAMN02581386_GCA_000692335	GCA_000692315.1	Enterobacteriaceae	Enterobacter	Enterobacter hormaechei
208224_SAMN02356609_GCA_000692355	GCA_000692335.1	Enterobacteriaceae	Enterobacter	Enterobacter roggenkampii
1438679_SAMN02581296_GCA_000692595	GCA_000692355.1	Enterobacteriaceae	Enterobacter	Enterobacter kobei
1328413_SAMN02138643_GCA_000692915	GCA_000692595.1	Enterobacteriaceae	Escherichia	Escherichia coli
1438698_SAMN02581276_GCA_000692955	GCA_000692915.1	Enterobacteriaceae	KlebsiellaRaoultella	Klebsiella pneumoniae
1438699_SAMN02581281_GCA_000692975	GCA_000692955.1	Enterobacteriaceae	KlebsiellaRaoultella	Klebsiella pneumoniae
244366_SAMN02581282_GCA_000692995	GCA_000692975.1	Enterobacteriaceae	KlebsiellaRaoultella	Klebsiella pneumoniae
1438702_SAMN02581290_GCA_000693035	GCA_000692995.1	Enterobacteriaceae	KlebsiellaRaoultella	Klebsiella variicola
1438703_SAMN02581255_GCA_000693055	GCA_000693035.1	Enterobacteriaceae	KlebsiellaRaoultella	Klebsiella pneumoniae
1438705_SAMN02581301_GCA_000693095	GCA_000693055.1	Enterobacteriaceae	KlebsiellaRaoultella	Klebsiella pneumoniae
1438709_SAMN02581305_GCA_000693155	GCA_000693095.1	Enterobacteriaceae	KlebsiellaRaoultella	Klebsiella pneumoniae
1438711_SAMN02581307_GCA_000693175	GCA_000693155.1	Enterobacteriaceae	KlebsiellaRaoultella	Klebsiella pneumoniae
1438713_SAMN02581309_GCA_000693215	GCA_000693175.1	Enterobacteriaceae	KlebsiellaRaoultella	Klebsiella pneumoniae
1438715_SAMN02581311_GCA_000693235	GCA_000693215.1	Enterobacteriaceae	KlebsiellaRaoultella	Klebsiella pneumoniae
1438717_SAMN02581313_GCA_000693255	GCA_000693235.1	Enterobacteriaceae	KlebsiellaRaoultella	Klebsiella pneumoniae
1438718_SAMN02581314_GCA_000693275	GCA_000693255.1	Enterobacteriaceae	KlebsiellaRaoultella	Klebsiella pneumoniae
1438720_SAMN02581316_GCA_000693315	GCA_000693275.1	Enterobacteriaceae	KlebsiellaRaoultella	Klebsiella pneumoniae
1438723_SAMN02581319_GCA_000693335	GCA_000693315.1	Enterobacteriaceae	KlebsiellaRaoultella	Klebsiella pneumoniae
1438724_SAMN02581320_GCA_000693355	GCA_000693335.1	Enterobacteriaceae	KlebsiellaRaoultella	Klebsiella pneumoniae
1438725_SAMN02581321_GCA_000693375	GCA_000693355.1	Enterobacteriaceae	KlebsiellaRaoultella	Klebsiella pneumoniae
1438726_SAMN02581322_GCA_000693395	GCA_000693375.1	Enterobacteriaceae	KlebsiellaRaoultella	Klebsiella pneumoniae
1438728_SAMN02581324_GCA_000693415	GCA_000693395.1	Enterobacteriaceae	KlebsiellaRaoultella	Klebsiella pneumoniae
1438730_SAMN02581326_GCA_000693455	GCA_000693415.1	Enterobacteriaceae	KlebsiellaRaoultella	Klebsiella pneumoniae
1438731_SAMN02581327_GCA_000693475	GCA_000693455.1	Enterobacteriaceae	KlebsiellaRaoultella	Klebsiella pneumoniae
1438732_SAMN02581328_GCA_000693495	GCA_000693475.1	Enterobacteriaceae	KlebsiellaRaoultella	Klebsiella pneumoniae
1438733_SAMN02581329_GCA_000693515	GCA_000693495.1	Enterobacteriaceae	KlebsiellaRaoultella	Klebsiella pneumoniae
1438735_SAMN02581331_GCA_000693555	GCA_000693515.1	Enterobacteriaceae	KlebsiellaRaoultella	Klebsiella pneumoniae
1438736_SAMN02581332_GCA_000693575	GCA_000693555.1	Enterobacteriaceae	KlebsiellaRaoultella	Klebsiella pneumoniae
1438738_SAMN02581334_GCA_000693615	GCA_000693575.1	Enterobacteriaceae	KlebsiellaRaoultella	Klebsiella pneumoniae
1438739_SAMN02581335_GCA_000693635	GCA_000693615.1	Enterobacteriaceae	KlebsiellaRaoultella	Klebsiella pneumoniae
1438744_SAMN02581340_GCA_000693735	GCA_000693635.1	Enterobacteriaceae	KlebsiellaRaoultella	Klebsiella pneumoniae
1438745_SAMN02581341_GCA_000693755	GCA_000693735.1	Enterobacteriaceae	KlebsiellaRaoultella	Klebsiella pneumoniae
1438751_SAMN02581347_GCA_000693855	GCA_000693755.1	Enterobacteriaceae	KlebsiellaRaoultella	Klebsiella pneumoniae
1438754_SAMN02581350_GCA_000693895	GCA_000693855.1	Enterobacteriaceae	KlebsiellaRaoultella	Klebsiella pneumoniae
1438758_SAMN02581354_GCA_000693975	GCA_000693895.1	Enterobacteriaceae	KlebsiellaRaoultella	Klebsiella pneumoniae
1438760_SAMN02581356_GCA_000694015	GCA_000693975.1	Enterobacteriaceae	KlebsiellaRaoultella	Klebsiella pneumoniae
1438764_SAMN02581360_GCA_000694095	GCA_000694015.1	Enterobacteriaceae	KlebsiellaRaoultella	Klebsiella pneumoniae
1438767_SAMN02581363_GCA_000694135	GCA_000694095.1	Enterobacteriaceae	KlebsiellaRaoultella	Klebsiella pneumoniae
1438768_SAMN02581364_GCA_000694155	GCA_000694135.1	Enterobacteriaceae	KlebsiellaRaoultella	Klebsiella pneumoniae
1438769_SAMN02581365_GCA_000694175	GCA_000694155.1	Enterobacteriaceae	KlebsiellaRaoultella	Klebsiella pneumoniae
1438770_SAMN02581366_GCA_000694195	GCA_000694175.1	Enterobacteriaceae	KlebsiellaRaoultella	Klebsiella pneumoniae
1438773_SAMN02581369_GCA_000694255	GCA_000694195.1	Enterobacteriaceae	KlebsiellaRaoultella	Klebsiella pneumoniae
1438776_SAMN02581374_GCA_000694315	GCA_000694255.1	Enterobacteriaceae	KlebsiellaRaoultella	Klebsiella pneumoniae
1438778_SAMN02581376_GCA_000694355	GCA_000694315.1	Enterobacteriaceae	KlebsiellaRaoultella	Klebsiella pneumoniae
1438781_SAMN02581382_GCA_000694415	GCA_000694355.1	Enterobacteriaceae	KlebsiellaRaoultella	Klebsiella pneumoniae
1438784_SAMN02581391_GCA_000694475	GCA_000694415.1	Enterobacteriaceae	KlebsiellaRaoultella	Klebsiella pneumoniae
1438785_SAMN02581392_GCA_000694495	GCA_000694475.2	Enterobacteriaceae	KlebsiellaRaoultella	Klebsiella pneumoniae
1438787_SAMN02581396_GCA_000694515	GCA_000694495.1	Enterobacteriaceae	KlebsiellaRaoultella	Klebsiella pneumoniae
1438788_SAMN02581397_GCA_000694535	GCA_000694515.1	Enterobacteriaceae	KlebsiellaRaoultella	Klebsiella pneumoniae
244366_SAMN02581241_GCA_000694595	GCA_000694535.1	Enterobacteriaceae	KlebsiellaRaoultella	Klebsiella pneumoniae
1438793_SAMN02581243_GCA_000694635	GCA_000694595.1	Enterobacteriaceae	KlebsiellaRaoultella	Klebsiella variicola
1438795_SAMN02581245_GCA_000694675	GCA_000694635.1	Enterobacteriaceae	KlebsiellaRaoultella	Klebsiella pneumoniae
244366_SAMN02581249_GCA_000694735	GCA_000694675.1	Enterobacteriaceae	KlebsiellaRaoultella	Klebsiella pneumoniae
1438800_SAMN02581252_GCA_000694755	GCA_000694735.1	Enterobacteriaceae	KlebsiellaRaoultella	Klebsiella variicola
244366_SAMN02581253_GCA_000694775	GCA_000694755.1	Enterobacteriaceae	KlebsiellaRaoultella	Klebsiella pneumoniae
1438802_SAMN02581261_GCA_000694795	GCA_000694775.1	Enterobacteriaceae	KlebsiellaRaoultella	Klebsiella variicola
1438803_SAMN02581262_GCA_000694815	GCA_000694795.1	Enterobacteriaceae	KlebsiellaRaoultella	Klebsiella pneumoniae
1438807_SAMN02581268_GCA_000694875	GCA_000694815.1	Enterobacteriaceae	KlebsiellaRaoultella	Klebsiella pneumoniae
1438808_SAMN02581269_GCA_000694895	GCA_000694875.1	Enterobacteriaceae	KlebsiellaRaoultella	Klebsiella pneumoniae
1438810_SAMN02581273_GCA_000694915	GCA_000694895.1	Enterobacteriaceae	KlebsiellaRaoultella	Klebsiella pneumoniae
1438811_SAMN02581274_GCA_000694935	GCA_000694915.1	Enterobacteriaceae	KlebsiellaRaoultella	Klebsiella pneumoniae
1812934_SAMN02581380_GCA_000694955	GCA_000694935.1	Enterobacteriaceae	KlebsiellaRaoultella	Klebsiella pneumoniae
615_SAMN02678212_GCA_000695485	GCA_000694955.1	Enterobacteriaceae	Enterobacter	Enterobacter hormaechei
562_SAMN02725027_GCA_000696545	GCA_000695485.1	Enterobacteriaceae	Serratia	Serratia marcescens
28141_SAMN02767826_GCA_000698225	GCA_000696545.1	Enterobacteriaceae	Escherichia	Escherichia coli
1460083_SAMD00016897_GCA_000699165	GCA_000698225.1	Enterobacteriaceae	Cronobacter	Cronobacter sakazakii
1446765_SAMN02352937_GCA_000703265	GCA_000699165.1	Enterobacteriaceae	Serratia	Serratia liquefaciens
1444039_SAMN02680230_GCA_000703465	GCA_000703265.1	Enterobacteriaceae	Escherichia	Escherichia coli
1444067_SAMN02680178_GCA_000703485	GCA_000703465.1	Enterobacteriaceae	KlebsiellaRaoultella	Raoultella ornithinolytica
1444150_SAMN02680254_GCA_000703725	GCA_000703485.1	Enterobacteriaceae	KlebsiellaRaoultella	Raoultella ornithinolytica
1284819_SAMN02142016_GCA_000709205	GCA_000703725.1	Enterobacteriaceae	Escherichia	Escherichia coli
1382510_SAMN03081475_GCA_000709535	GCA_000709205.2	Enterobacteriaceae	KlebsiellaRaoultella	Klebsiella pneumoniae
546_SAMN02680232_GCA_000714305	GCA_000709535.1	Enterobacteriaceae	Salmonella	Salmonella bongori
244366_SAMN02746181_GCA_000714635	GCA_000714305.1	Enterobacteriaceae	Citrobacter	Citrobacter freundii
1328325_SAMN02786856_GCA_000717515	GCA_000714635.1	Enterobacteriaceae	KlebsiellaRaoultella	Klebsiella variicola
1134687_SAMN02887315_GCA_000724525	GCA_000717515.1	Enterobacteriaceae	KlebsiellaRaoultella	Klebsiella pneumoniae
35703_SAMN02726357_GCA_000731055	GCA_000724525.1	Enterobacteriaceae	KlebsiellaRaoultella	Klebsiella michiganensis
1406314_SAMN03081487_GCA_000733255	GCA_000731055.1	Enterobacteriaceae	Citrobacter	Citrobacter amalonaticus
1357268_SAMN02952953_GCA_000733275	GCA_000733255.1	Enterobacteriaceae	KlebsiellaRaoultella	Klebsiella pneumoniae
385964_SAMN02777961_GCA_000734805	GCA_000733275.2	Enterobacteriaceae	Enterobacter	Enterobacter sp.
1006003_SAMN02742758_GCA_000734905	GCA_000734805.1	Yersiniaceae	Yersinia	Yersinia pestis
1134687_SAMN02797823_GCA_000735215	GCA_000734905.1	Enterobacteriaceae	Citrobacter	Citrobacter freundii
573_SAMN02768808_GCA_000735285	GCA_000735215.1	Enterobacteriaceae	KlebsiellaRaoultella	Klebsiella michiganensis
1006000_SAMN02743264_GCA_000735365	GCA_000735285.1	Enterobacteriaceae	KlebsiellaRaoultella	Klebsiella pneumoniae
1005996_SAMN02743268_GCA_000735435	GCA_000735365.1	Enterobacteriaceae	Kluyvera	Kluyvera ascorbata
911022_SAMN02743269_GCA_000735445	GCA_000735435.1	Enterobacteriaceae	KlebsiellaRaoultella	Raoultella planticola
911008_SAMN02743265_GCA_000735515	GCA_000735445.1	Enterobacteriaceae	Serratia	Serratia marcescens
29486_SAMN02894447_GCA_000737165	GCA_000735515.1	Enterobacteriaceae	Leclercia	Leclercia adecarboxylata
575_SAMN02934454_GCA_000737915	GCA_000737165.1	Yersiniaceae	Yersinia	Yersinia ruckeri
615_SAMN02942804_GCA_000738535	GCA_000737915.1	Enterobacteriaceae	KlebsiellaRaoultella	Raoultella planticola
1080067_SAMD00000559_GCA_000739675	GCA_000738535.1	Enterobacteriaceae	Serratia	Serratia marcescens
413503_SAMN02981213_GCA_000742345	GCA_000739675.1	Enterobacteriaceae	Citrobacter	Citrobacter sp.
244366_SAMN02640656_GCA_000742915	GCA_000742345.1	Enterobacteriaceae	Cronobacter	Cronobacter malonaticus
1524467_SAMN02991040_GCA_000743355	GCA_000742915.1	Enterobacteriaceae	KlebsiellaRaoultella	Klebsiella variicola
1532556_SAMN02990149_GCA_000743365	GCA_000743355.1	Enterobacteriaceae	Serratia	Serratia sp.
615_SAMN02872852_GCA_000743395	GCA_000743365.1	Enterobacteriaceae	Serratia	Serratia sp.
1282357_SAMN02999960_GCA_000743955	GCA_000743395.1	Enterobacteriaceae	Serratia	Serratia marcescens
1282358_SAMN02999961_GCA_000743995	GCA_000743955.1	Enterobacteriaceae	Shigella	Shigella flexneri
158836_SAMN02983088_GCA_000747015	GCA_000743995.1	Enterobacteriaceae	Shigella	Shigella flexneri
1333851_SAMN02713683_GCA_000750225	GCA_000747015.1	Enterobacteriaceae	Enterobacter	Enterobacter hormaechei
1333849_SAMN02713646_GCA_000750275	GCA_000750225.1	Enterobacteriaceae	Enterobacter	Enterobacter hormaechei
633_SAMN02906921_GCA_000750315	GCA_000750275.1	Enterobacteriaceae	Enterobacter	Enterobacter hormaechei
679895_SAMN03013572_GCA_000750555	GCA_000750315.1	Yersiniaceae	Yersinia	Yersinia pseudotuberculosis
615_SAMEA2687580_GCA_000751195	GCA_000750555.1	Enterobacteriaceae	Escherichia	Escherichia coli
1667327_SAMEA2471851_GCA_000751755	GCA_000751195.1	Enterobacteriaceae	Serratia	Serratia marcescens
623_SAMN02905008_GCA_000754175	GCA_000751755.1	Enterobacteriaceae	KlebsiellaRaoultella	Klebsiella quasipneumoniae
632_SAMN02923783_GCA_000754785	GCA_000754175.1	Enterobacteriaceae	Shigella	Shigella flexneri
349966_SAMN02940921_GCA_000754805	GCA_000754785.1	Yersiniaceae	Yersinia	Yersinia pestis
527005_SAMN02940942_GCA_000754815	GCA_000754805.1	Yersiniaceae	Yersinia	Yersinia frederiksenii
633_SAMN02906914_GCA_000754965	GCA_000754815.1	Yersiniaceae	Yersinia	Yersinia ruckeri
630_SAMN02887256_GCA_000754975	GCA_000754965.1	Yersiniaceae	Yersinia	Yersinia pseudotuberculosis
630_SAMN02887277_GCA_000754985	GCA_000754975.1	Yersiniaceae	Yersinia	Yersinia enterocolitica
630_SAMN02887299_GCA_000755045	GCA_000754985.1	Yersiniaceae	Yersinia	Yersinia enterocolitica
630_SAMN02887290_GCA_000755055	GCA_000755045.1	Yersiniaceae	Yersinia	Yersinia enterocolitica
550_SAMN02937552_GCA_000755525	GCA_000755055.1	Yersiniaceae	Yersinia	Yersinia enterocolitica
548_SAMN02867547_GCA_000755545	GCA_000755525.1	Enterobacteriaceae	Enterobacter	Enterobacter cloacae
61647_SAMN03031196_GCA_000757785	GCA_000755545.1	Enterobacteriaceae	KlebsiellaRaoultella	Klebsiella aerogenes
1006003_SAMD00018684_GCA_000759735	GCA_000757785.1	Enterobacteriaceae	Pluralibacter	Pluralibacter gergoviae
1114921_SAMD00018685_GCA_000759755	GCA_000759735.1	Enterobacteriaceae	Citrobacter	Citrobacter freundii
1115511_SAMD00019863_GCA_000759775	GCA_000759755.1	Enterobacteriaceae	Citrobacter	Citrobacter werkmanii
573_SAMN02885365_GCA_000764615	GCA_000759775.1	Enterobacteriaceae	Escherichia	Escherichia albertii
573_SAMN02776996_GCA_000764635	GCA_000764615.1	Enterobacteriaceae	KlebsiellaRaoultella	Klebsiella pneumoniae
1114922_SAMD00018686_GCA_000764735	GCA_000764635.1	Enterobacteriaceae	KlebsiellaRaoultella	Klebsiella pneumoniae
550_SAMN03005138_GCA_000770155	GCA_000764735.1	Enterobacteriaceae	Citrobacter	Citrobacter farmeri
158836_SAMN03013105_GCA_000770745	GCA_000770155.1	Enterobacteriaceae	Enterobacter	Enterobacter cloacae
1409961_SAMN03160297_GCA_000773875	GCA_000770745.2	Enterobacteriaceae	Enterobacter	Enterobacter hormaechei
573_SAMN02649400_GCA_000775955	GCA_000773875.1	Enterobacteriaceae	KlebsiellaRaoultella	Klebsiella pneumoniae
562_SAMN02802029_GCA_000778565	GCA_000775955.1	Enterobacteriaceae	KlebsiellaRaoultella	Klebsiella pneumoniae
562_SAMN02801911_GCA_000779055	GCA_000778565.1	Enterobacteriaceae	Escherichia	Escherichia coli
545_SAMN02934540_GCA_000783445	GCA_000779055.1	Enterobacteriaceae	Escherichia	Escherichia coli
573_SAMN02934538_GCA_000783515	GCA_000783445.2	Enterobacteriaceae	Citrobacter	Citrobacter koseri
546_SAMN02934525_GCA_000783755	GCA_000783515.2	Enterobacteriaceae	KlebsiellaRaoultella	Klebsiella pneumoniae
624_SAMN02934522_GCA_000783795	GCA_000783755.2	Enterobacteriaceae	Citrobacter	Citrobacter freundii
158836_SAMN02934520_GCA_000783835	GCA_000783795.2	Enterobacteriaceae	Shigella	Shigella sonnei
158836_SAMN02934519_GCA_000783855	GCA_000783835.2	Enterobacteriaceae	Enterobacter	Enterobacter hormaechei
1134687_SAMN02934515_GCA_000783895	GCA_000783855.2	Enterobacteriaceae	Enterobacter	Enterobacter hormaechei
575_SAMN02934513_GCA_000783935	GCA_000783895.2	Enterobacteriaceae	KlebsiellaRaoultella	Klebsiella michiganensis
1296536_SAMN03012817_GCA_000784035	GCA_000783935.2	Enterobacteriaceae	KlebsiellaRaoultella	Raoultella planticola
1296536_SAMN03012826_GCA_000784055	GCA_000784035.2	Enterobacteriaceae	Enterobacter	Enterobacter hormaechei
1296536_SAMN03012832_GCA_000784075	GCA_000784055.2	Enterobacteriaceae	Enterobacter	Enterobacter hormaechei
1296536_SAMN03012836_GCA_000784095	GCA_000784075.2	Enterobacteriaceae	Enterobacter	Enterobacter hormaechei
1296536_SAMN03012828_GCA_000784115	GCA_000784095.2	Enterobacteriaceae	Enterobacter	Enterobacter hormaechei
1296536_SAMN03012829_GCA_000784135	GCA_000784115.2	Enterobacteriaceae	Enterobacter	Enterobacter hormaechei
1296536_SAMN03012822_GCA_000784155	GCA_000784135.2	Enterobacteriaceae	Enterobacter	Enterobacter hormaechei
1296536_SAMN03012818_GCA_000784175	GCA_000784155.2	Enterobacteriaceae	Enterobacter	Enterobacter hormaechei
1296536_SAMN03012823_GCA_000784195	GCA_000784175.2	Enterobacteriaceae	Enterobacter	Enterobacter hormaechei
562_SAMN02709589_GCA_000784925	GCA_000784195.2	Enterobacteriaceae	Enterobacter	Enterobacter hormaechei
72407_SAMN02820980_GCA_000785005	GCA_000784925.1	Enterobacteriaceae	Escherichia	Escherichia coli
57706_SAMN03025290_GCA_000786265	GCA_000785005.1	Enterobacteriaceae	KlebsiellaRaoultella	Klebsiella pneumoniae
57706_SAMN03025291_GCA_000786275	GCA_000786265.1	Enterobacteriaceae	Citrobacter	Citrobacter braakii
244366_SAMN03097736_GCA_000786375	GCA_000786275.1	Enterobacteriaceae	Citrobacter	Citrobacter braakii
573_SAMN03076169_GCA_000788005	GCA_000786375.2	Enterobacteriaceae	KlebsiellaRaoultella	Klebsiella variicola
72407_SAMN03076179_GCA_000788015	GCA_000788005.1	Enterobacteriaceae	KlebsiellaRaoultella	Klebsiella pneumoniae
1296536_SAMN03160298_GCA_000794145	GCA_000788015.1	Enterobacteriaceae	KlebsiellaRaoultella	Klebsiella pneumoniae
562_SAMN03177667_GCA_000797975	GCA_000794145.1	Enterobacteriaceae	Enterobacter	Enterobacter hormaechei
299766_SAMN03012834_GCA_000802685	GCA_000797975.1	Enterobacteriaceae	Escherichia	Escherichia coli
1296536_SAMN03012835_GCA_000802695	GCA_000802685.1	Enterobacteriaceae	Enterobacter	Enterobacter hormaechei
1296536_SAMN03012830_GCA_000802705	GCA_000802695.1	Enterobacteriaceae	Enterobacter	Enterobacter hormaechei
1296536_SAMN03012827_GCA_000802715	GCA_000802705.1	Enterobacteriaceae	Enterobacter	Enterobacter hormaechei
548_SAMN03012837_GCA_000802765	GCA_000802715.1	Enterobacteriaceae	Enterobacter	Enterobacter hormaechei
1296536_SAMN03012831_GCA_000802785	GCA_000802765.1	Enterobacteriaceae	KlebsiellaRaoultella	Klebsiella aerogenes
1296536_SAMN03012820_GCA_000802805	GCA_000802785.1	Enterobacteriaceae	Enterobacter	Enterobacter hormaechei
1296536_SAMN03012821_GCA_000802825	GCA_000802805.1	Enterobacteriaceae	Enterobacter	Enterobacter hormaechei
1296536_SAMN03012819_GCA_000802845	GCA_000802825.1	Enterobacteriaceae	Enterobacter	Enterobacter hormaechei
1296536_SAMN03012824_GCA_000802865	GCA_000802845.1	Enterobacteriaceae	Enterobacter	Enterobacter hormaechei
301102_SAMN03135815_GCA_000803045	GCA_000802865.1	Enterobacteriaceae	Enterobacter	Enterobacter hormaechei
573_SAMN03067420_GCA_000807395	GCA_000803045.1	Enterobacteriaceae	Enterobacter	Enterobacter hormaechei
1296536_SAMN03067415_GCA_000807405	GCA_000807395.3	Enterobacteriaceae	KlebsiellaRaoultella	Klebsiella pneumoniae
1812935_SAMN03067419_GCA_000807415	GCA_000807405.4	Enterobacteriaceae	Enterobacter	Enterobacter hormaechei
299766_SAMN03067417_GCA_000807425	GCA_000807415.4	Enterobacteriaceae	Enterobacter	Enterobacter roggenkampii
573_SAMN03067421_GCA_000807475	GCA_000807425.4	Enterobacteriaceae	Enterobacter	Enterobacter hormaechei
573_SAMN03255440_GCA_000807515	GCA_000807475.2	Enterobacteriaceae	KlebsiellaRaoultella	Klebsiella pneumoniae
1296536_SAMN03012825_GCA_000807535	GCA_000807515.2	Enterobacteriaceae	KlebsiellaRaoultella	Klebsiella pneumoniae
1499973_SAMN02777259_GCA_000807695	GCA_000807535.1	Enterobacteriaceae	Enterobacter	Enterobacter hormaechei
301102_SAMN03012816_GCA_000807735	GCA_000807695.3	Enterobacteriaceae	Escherichia	Escherichia marmotae
244366_SAMN03018135_GCA_000812205	GCA_000807735.1	Enterobacteriaceae	Enterobacter	Enterobacter hormaechei
1812935_SAMN03261526_GCA_000812425	GCA_000812205.2	Enterobacteriaceae	KlebsiellaRaoultella	Klebsiella variicola
550_SAMN03261528_GCA_000812505	GCA_000812425.1	Enterobacteriaceae	Enterobacter	Enterobacter roggenkampii
703_SAMN03263584_GCA_000813415	GCA_000812505.1	Enterobacteriaceae	Enterobacter	Enterobacter cloacae
83655_SAMN03265390_GCA_000813585	GCA_000813415.1	Enterobacteriaceae	Plesiomonas	Plesiomonas shigelloides
299766_SAMN03067414_GCA_000814125	GCA_000813585.1	Enterobacteriaceae	Leclercia	Leclercia adecarboxylata
301105_SAMN03067416_GCA_000814205	GCA_000814125.3	Enterobacteriaceae	Enterobacter	Enterobacter hormaechei
1296536_SAMN03067418_GCA_000814225	GCA_000814205.1	Enterobacteriaceae	Enterobacter	Enterobacter hormaechei
1274399_SAMN03271816_GCA_000814905	GCA_000814225.1	Enterobacteriaceae	Enterobacter	Enterobacter hormaechei
1274400_SAMN03271815_GCA_000814915	GCA_000814905.1	Enterobacteriaceae	Enterobacter	Enterobacter sp.
1212564_SAMN03276480_GCA_000815505	GCA_000814915.1	Enterobacteriaceae	Enterobacter	Enterobacter sp.
1212565_SAMN03276471_GCA_000815515	GCA_000815505.1	Enterobacteriaceae	Shigella	Shigella sonnei
1212571_SAMN03276486_GCA_000815665	GCA_000815515.1	Enterobacteriaceae	Shigella	Shigella dysenteriae
1212580_SAMN03276481_GCA_000815815	GCA_000815665.1	Enterobacteriaceae	Shigella	Shigella flexneri
1212581_SAMN03276482_GCA_000815825	GCA_000815815.1	Enterobacteriaceae	Shigella	Shigella sonnei
1212582_SAMN03276469_GCA_000815885	GCA_000815825.1	Enterobacteriaceae	Shigella	Shigella sonnei
1212583_SAMN03276470_GCA_000815905	GCA_000815885.1	Enterobacteriaceae	Shigella	Shigella sonnei
1212584_SAMN03276478_GCA_000815925	GCA_000815905.1	Enterobacteriaceae	Shigella	Shigella sonnei
562_SAMN02743814_GCA_000817355	GCA_000815925.1	Enterobacteriaceae	Shigella	Shigella sonnei
573_SAMN03271887_GCA_000817855	GCA_000817355.1	Enterobacteriaceae	Escherichia	Escherichia coli
299767_SAMN03246119_GCA_000818595	GCA_000817855.1	Enterobacteriaceae	KlebsiellaRaoultella	Klebsiella pneumoniae
573_SAMN03278119_GCA_000818615	GCA_000818595.1	Enterobacteriaceae	Enterobacter	Enterobacter ludwigii
550_SAMN03274147_GCA_000818625	GCA_000818615.1	Enterobacteriaceae	KlebsiellaRaoultella	Klebsiella pneumoniae
138074_SAMEA2581874_GCA_000821185	GCA_000818625.1	Enterobacteriaceae	Enterobacter	Enterobacter cloacae
573_SAMEA2602911_GCA_000821465	GCA_000821185.2	Enterobacteriaceae	Serratia	Serratia symbiotica
573_SAMEA2602914_GCA_000821525	GCA_000821465.1	Enterobacteriaceae	KlebsiellaRaoultella	Klebsiella pneumoniae
573_SAMEA2602923_GCA_000821705	GCA_000821525.1	Enterobacteriaceae	KlebsiellaRaoultella	Klebsiella pneumoniae
573_SAMEA2602934_GCA_000821925	GCA_000821705.1	Enterobacteriaceae	KlebsiellaRaoultella	Klebsiella pneumoniae
573_SAMEA2602936_GCA_000821965	GCA_000821925.1	Enterobacteriaceae	KlebsiellaRaoultella	Klebsiella pneumoniae
573_SAMEA2602938_GCA_000822005	GCA_000821965.1	Enterobacteriaceae	KlebsiellaRaoultella	Klebsiella pneumoniae
573_SAMEA2602943_GCA_000822105	GCA_000822005.1	Enterobacteriaceae	KlebsiellaRaoultella	Klebsiella pneumoniae
573_SAMEA2602945_GCA_000822145	GCA_000822105.1	Enterobacteriaceae	KlebsiellaRaoultella	Klebsiella pneumoniae
573_SAMEA2602947_GCA_000822185	GCA_000822145.1	Enterobacteriaceae	KlebsiellaRaoultella	Klebsiella pneumoniae
573_SAMEA2602948_GCA_000822205	GCA_000822185.1	Enterobacteriaceae	KlebsiellaRaoultella	Klebsiella pneumoniae
573_SAMEA2602951_GCA_000822265	GCA_000822205.1	Enterobacteriaceae	KlebsiellaRaoultella	Klebsiella pneumoniae
573_SAMEA2602962_GCA_000822485	GCA_000822265.1	Enterobacteriaceae	KlebsiellaRaoultella	Klebsiella pneumoniae
573_SAMEA2602978_GCA_000822805	GCA_000822485.1	Enterobacteriaceae	KlebsiellaRaoultella	Klebsiella pneumoniae
573_SAMEA2602987_GCA_000822985	GCA_000822805.1	Enterobacteriaceae	KlebsiellaRaoultella	Klebsiella pneumoniae
573_SAMEA2602988_GCA_000823005	GCA_000822985.1	Enterobacteriaceae	KlebsiellaRaoultella	Klebsiella pneumoniae
573_SAMEA2602994_GCA_000823125	GCA_000823005.1	Enterobacteriaceae	KlebsiellaRaoultella	Klebsiella pneumoniae
244366_SAMEA3142085_GCA_000826565	GCA_000823125.1	Enterobacteriaceae	KlebsiellaRaoultella	Klebsiella pneumoniae
562_SAMN03075673_GCA_000826805	GCA_000826565.1	Enterobacteriaceae	KlebsiellaRaoultella	Klebsiella variicola
1463165_SAMN03274866_GCA_000827665	GCA_000826805.1	Enterobacteriaceae	Escherichia	Escherichia coli
244366_SAMN01174581_GCA_000828055	GCA_000827665.1	Enterobacteriaceae	KlebsiellaRaoultella	Klebsiella quasipneumoniae
562_SAMN03292179_GCA_000830035	GCA_000828055.2	Enterobacteriaceae	KlebsiellaRaoultella	Klebsiella variicola
630_SAMN03010445_GCA_000834195	GCA_000830035.1	Enterobacteriaceae	Escherichia	Escherichia coli
632_SAMN03074081_GCA_000834235	GCA_000834195.1	Yersiniaceae	Yersinia	Yersinia enterocolitica
632_SAMN02769655_GCA_000834275	GCA_000834235.1	Yersiniaceae	Yersinia	Yersinia pestis
273123_SAMN03121000_GCA_000834295	GCA_000834275.1	Yersiniaceae	Yersinia	Yersinia pestis
386656_SAMN03121016_GCA_000834315	GCA_000834295.1	Yersiniaceae	Yersinia	Yersinia pseudotuberculosis
632_SAMN03120838_GCA_000834335	GCA_000834315.1	Yersiniaceae	Yersinia	Yersinia pestis
633_SAMN03140242_GCA_000834355	GCA_000834335.1	Yersiniaceae	Yersinia	Yersinia pestis
502800_SAMN03144706_GCA_000834375	GCA_000834355.1	Yersiniaceae	Yersinia	Yersinia pseudotuberculosis
1453495_SAMN03144720_GCA_000834395	GCA_000834375.1	Yersiniaceae	Yersinia	Yersinia pseudotuberculosis
633_SAMN03140184_GCA_000834415	GCA_000834395.1	Yersiniaceae	Yersinia	Yersinia aldovae
633_SAMN03144835_GCA_000834435	GCA_000834415.1	Yersiniaceae	Yersinia	Yersinia pseudotuberculosis
29485_SAMN03144976_GCA_000834455	GCA_000834435.1	Yersiniaceae	Yersinia	Yersinia pseudotuberculosis
502801_SAMN03144729_GCA_000834475	GCA_000834455.1	Yersiniaceae	Yersinia	Yersinia rohdei
632_SAMN03145064_GCA_000834495	GCA_000834475.1	Yersiniaceae	Yersinia	Yersinia pseudotuberculosis
631_SAMN03160554_GCA_000834515	GCA_000834495.1	Yersiniaceae	Yersinia	Yersinia pestis
630_SAMN03161068_GCA_000834735	GCA_000834515.1	Yersiniaceae	Yersinia	Yersinia intermedia
1035377_SAMN03074123_GCA_000834755	GCA_000834735.1	Yersiniaceae	Yersinia	Yersinia enterocolitica
632_SAMN03161124_GCA_000834775	GCA_000834755.1	Yersiniaceae	Yersinia	Yersinia pestis
630_SAMN03160540_GCA_000834795	GCA_000834775.1	Yersiniaceae	Yersinia	Yersinia pestis
360102_SAMN03174669_GCA_000834825	GCA_000834795.1	Yersiniaceae	Yersinia	Yersinia enterocolitica
349746_SAMN03177051_GCA_000834845	GCA_000834825.1	Yersiniaceae	Yersinia	Yersinia pestis
632_SAMN03216612_GCA_000834885	GCA_000834845.1	Yersiniaceae	Yersinia	Yersinia pestis
632_SAMN03216587_GCA_000834905	GCA_000834885.1	Yersiniaceae	Yersinia	Yersinia pestis
748678_SAMN03218157_GCA_000834925	GCA_000834905.1	Yersiniaceae	Yersinia	Yersinia pestis
748672_SAMN03223176_GCA_000834945	GCA_000834925.1	Yersiniaceae	Yersinia	Yersinia pestis
649716_SAMN03202985_GCA_000834985	GCA_000834945.1	Yersiniaceae	Yersinia	Yersinia pseudotuberculosis
632_SAMN03256395_GCA_000835005	GCA_000834985.1	Yersiniaceae	Yersinia	Yersinia pestis
565_SAMN03283901_GCA_000878365	GCA_000835005.1	Yersiniaceae	Yersinia	Yersinia pestis
1128983_SAMN01814043_GCA_000878475	GCA_000878365.1	Enterobacteriaceae	Atlantibacter	Atlantibacter hermannii
562_SAMEA2593946_GCA_000936475	GCA_000878475.1	Enterobacteriaceae	Cronobacter	Cronobacter malonaticus
562_SAMEA2593980_GCA_000936495	GCA_000936475.1	Enterobacteriaceae	Escherichia	Escherichia coli
546_SAMN03316839_GCA_000937455	GCA_000936495.1	Enterobacteriaceae	Escherichia	Escherichia coli
546_SAMN03316840_GCA_000937505	GCA_000937455.2	Enterobacteriaceae	Citrobacter	Citrobacter freundii
562_SAMEA2593945_GCA_000937715	GCA_000937505.2	Enterobacteriaceae	Citrobacter	Citrobacter freundii
158836_SAMN03316841_GCA_000938355	GCA_000937715.2	Enterobacteriaceae	Escherichia	Escherichia coli
562_SAMEA2593910_GCA_000938995	GCA_000938355.2	Enterobacteriaceae	Enterobacter	Enterobacter hormaechei
545_SAMEA2612307_GCA_000939835	GCA_000938995.1	Enterobacteriaceae	Escherichia	Escherichia coli
562_SAMEA2593905_GCA_000940115	GCA_000939835.1	Enterobacteriaceae	Citrobacter	Citrobacter koseri
562_SAMEA2593938_GCA_000940355	GCA_000940115.1	Enterobacteriaceae	Escherichia	Escherichia coli
244366_SAMEA3140791_GCA_000941635	GCA_000940355.1	Enterobacteriaceae	Escherichia	Escherichia coli
562_SAMEA2593961_GCA_000941935	GCA_000941635.2	Enterobacteriaceae	KlebsiellaRaoultella	Klebsiella variicola
573_SAMEA2072940_GCA_000943095	GCA_000941935.1	Enterobacteriaceae	Escherichia	Escherichia coli
562_SAMEA2593942_GCA_000946435	GCA_000943095.1	Enterobacteriaceae	KlebsiellaRaoultella	Klebsiella pneumoniae
562_SAMN03292349_GCA_000948905	GCA_000946435.1	Enterobacteriaceae	Escherichia	Escherichia coli
158836_SAMN02138663_GCA_000949365	GCA_000948905.1	Enterobacteriaceae	Escherichia	Escherichia coli
562_SAMEA2593911_GCA_000951875	GCA_000949365.1	Enterobacteriaceae	Enterobacter	Enterobacter hormaechei
562_SAMEA2593930_GCA_000951915	GCA_000951875.1	Enterobacteriaceae	Escherichia	Escherichia coli
158836_SAMN03333154_GCA_000952195	GCA_000951915.2	Enterobacteriaceae	Escherichia	Escherichia coli
158836_SAMN03333152_GCA_000952215	GCA_000952195.1	Enterobacteriaceae	Enterobacter	Enterobacter hormaechei
158836_SAMN03333142_GCA_000952275	GCA_000952215.1	Enterobacteriaceae	Enterobacter	Enterobacter hormaechei
158836_SAMN03333145_GCA_000952285	GCA_000952275.1	Enterobacteriaceae	Enterobacter	Enterobacter hormaechei
158836_SAMN03333157_GCA_000952315	GCA_000952285.1	Enterobacteriaceae	Enterobacter	Enterobacter hormaechei
158836_SAMN03333153_GCA_000952355	GCA_000952315.1	Enterobacteriaceae	Enterobacter	Enterobacter hormaechei
208224_SAMN03333155_GCA_000952375	GCA_000952355.1	Enterobacteriaceae	Enterobacter	Enterobacter hormaechei
158836_SAMN03333164_GCA_000952405	GCA_000952375.1	Enterobacteriaceae	Enterobacter	Enterobacter kobei
158836_SAMN03333165_GCA_000952415	GCA_000952405.1	Enterobacteriaceae	Enterobacter	Enterobacter hormaechei
158836_SAMN03333159_GCA_000952455	GCA_000952415.1	Enterobacteriaceae	Enterobacter	Enterobacter hormaechei
158836_SAMN03333160_GCA_000952475	GCA_000952455.1	Enterobacteriaceae	Enterobacter	Enterobacter hormaechei
158836_SAMN03333162_GCA_000952495	GCA_000952475.1	Enterobacteriaceae	Enterobacter	Enterobacter hormaechei
158836_SAMN03333151_GCA_000952505	GCA_000952495.1	Enterobacteriaceae	Enterobacter	Enterobacter hormaechei
158836_SAMN03333141_GCA_000952515	GCA_000952505.1	Enterobacteriaceae	Enterobacter	Enterobacter hormaechei
158836_SAMN03333161_GCA_000952555	GCA_000952515.1	Enterobacteriaceae	Enterobacter	Enterobacter hormaechei
61645_SAMN03333163_GCA_000952575	GCA_000952555.1	Enterobacteriaceae	Enterobacter	Enterobacter hormaechei
158836_SAMN03333166_GCA_000952585	GCA_000952575.1	Enterobacteriaceae	Enterobacter	Enterobacter asburiae
158836_SAMN03333148_GCA_000952595	GCA_000952585.1	Enterobacteriaceae	Enterobacter	Enterobacter hormaechei
61645_SAMN03333156_GCA_000952605	GCA_000952595.1	Enterobacteriaceae	Enterobacter	Enterobacter hormaechei
158836_SAMN03333149_GCA_000952655	GCA_000952605.1	Enterobacteriaceae	Enterobacter	Enterobacter asburiae
158836_SAMN03333147_GCA_000952665	GCA_000952655.1	Enterobacteriaceae	Enterobacter	Enterobacter hormaechei
158836_SAMN03333150_GCA_000952675	GCA_000952665.1	Enterobacteriaceae	Enterobacter	Enterobacter hormaechei
158836_SAMN03333167_GCA_000952755	GCA_000952675.1	Enterobacteriaceae	Enterobacter	Enterobacter hormaechei
623_SAMEA2434358_GCA_000953035	GCA_000952755.1	Enterobacteriaceae	Enterobacter	Enterobacter hormaechei
1296536_SAMN03283316_GCA_000956645	GCA_000953035.1	Enterobacteriaceae	Shigella	Shigella flexneri
299766_SAMN03283313_GCA_000956655	GCA_000956645.1	Enterobacteriaceae	Enterobacter	Enterobacter hormaechei
1296536_SAMN03283307_GCA_000956665	GCA_000956655.1	Enterobacteriaceae	Enterobacter	Enterobacter hormaechei
1296536_SAMN03283310_GCA_000956675	GCA_000956665.1	Enterobacteriaceae	Enterobacter	Enterobacter hormaechei
1296536_SAMN03283319_GCA_000956725	GCA_000956675.1	Enterobacteriaceae	Enterobacter	Enterobacter hormaechei
1296536_SAMN03283318_GCA_000956745	GCA_000956725.1	Enterobacteriaceae	Enterobacter	Enterobacter hormaechei
61645_SAMN03283315_GCA_000956765	GCA_000956745.1	Enterobacteriaceae	Enterobacter	Enterobacter hormaechei
548_SAMN03283308_GCA_000956775	GCA_000956765.1	Enterobacteriaceae	Enterobacter	Enterobacter asburiae
299766_SAMN03283633_GCA_000956805	GCA_000956775.1	Enterobacteriaceae	KlebsiellaRaoultella	Klebsiella aerogenes
1296536_SAMN03283628_GCA_000956825	GCA_000956805.1	Enterobacteriaceae	Enterobacter	Enterobacter hormaechei
1296536_SAMN03283617_GCA_000956845	GCA_000956825.1	Enterobacteriaceae	Enterobacter	Enterobacter hormaechei
1296536_SAMN03283629_GCA_000956855	GCA_000956845.1	Enterobacteriaceae	Enterobacter	Enterobacter hormaechei
1296536_SAMN03283621_GCA_000956885	GCA_000956855.1	Enterobacteriaceae	Enterobacter	Enterobacter hormaechei
548_SAMN03283614_GCA_000956895	GCA_000956885.1	Enterobacteriaceae	Enterobacter	Enterobacter hormaechei
1812934_SAMN03283618_GCA_000956925	GCA_000956895.1	Enterobacteriaceae	KlebsiellaRaoultella	Klebsiella aerogenes
1296536_SAMN03283640_GCA_000956935	GCA_000956925.1	Enterobacteriaceae	Enterobacter	Enterobacter hormaechei
1812935_SAMN03283661_GCA_000956965	GCA_000956935.1	Enterobacteriaceae	Enterobacter	Enterobacter hormaechei
299766_SAMN03283665_GCA_000956985	GCA_000956965.1	Enterobacteriaceae	Enterobacter	Enterobacter roggenkampii
61645_SAMN03283672_GCA_000957005	GCA_000956985.1	Enterobacteriaceae	Enterobacter	Enterobacter hormaechei
299766_SAMN03283674_GCA_000957015	GCA_000957005.1	Enterobacteriaceae	Enterobacter	Enterobacter asburiae
301105_SAMN03283654_GCA_000957025	GCA_000957015.1	Enterobacteriaceae	Enterobacter	Enterobacter hormaechei
881260_SAMN03283644_GCA_000957065	GCA_000957025.1	Enterobacteriaceae	Enterobacter	Enterobacter hormaechei
1296536_SAMN03283670_GCA_000957085	GCA_000957065.1	Enterobacteriaceae	Enterobacter	Enterobacter bugandensis
299766_SAMN03283647_GCA_000957095	GCA_000957085.1	Enterobacteriaceae	Enterobacter	Enterobacter hormaechei
1812934_SAMN03283686_GCA_000957105	GCA_000957095.1	Enterobacteriaceae	Enterobacter	Enterobacter hormaechei
1296536_SAMN03283671_GCA_000957135	GCA_000957105.1	Enterobacteriaceae	Enterobacter	Enterobacter hormaechei
299766_SAMN03283681_GCA_000957165	GCA_000957135.1	Enterobacteriaceae	Enterobacter	Enterobacter hormaechei
208224_SAMN03283662_GCA_000957175	GCA_000957165.1	Enterobacteriaceae	Enterobacter	Enterobacter hormaechei
1812935_SAMN03283650_GCA_000957195	GCA_000957175.1	Enterobacteriaceae	Enterobacter	Enterobacter kobei
299766_SAMN03283657_GCA_000957225	GCA_000957195.1	Enterobacteriaceae	Enterobacter	Enterobacter roggenkampii
61647_SAMN03283660_GCA_000957245	GCA_000957225.1	Enterobacteriaceae	Enterobacter	Enterobacter hormaechei
301102_SAMN03283675_GCA_000957255	GCA_000957245.1	Enterobacteriaceae	Pluralibacter	Pluralibacter gergoviae
548_SAMN03283649_GCA_000957275	GCA_000957255.1	Enterobacteriaceae	Enterobacter	Enterobacter hormaechei
1296536_SAMN03283655_GCA_000957305	GCA_000957275.1	Enterobacteriaceae	KlebsiellaRaoultella	Klebsiella aerogenes
1812935_SAMN03283645_GCA_000957315	GCA_000957305.1	Enterobacteriaceae	Enterobacter	Enterobacter hormaechei
1296536_SAMN03283667_GCA_000957325	GCA_000957315.1	Enterobacteriaceae	Enterobacter	Enterobacter roggenkampii
1296536_SAMN03283663_GCA_000957335	GCA_000957325.1	Enterobacteriaceae	Enterobacter	Enterobacter hormaechei
208224_SAMN03283676_GCA_000957385	GCA_000957335.1	Enterobacteriaceae	Enterobacter	Enterobacter hormaechei
1296536_SAMN03283685_GCA_000957405	GCA_000957385.1	Enterobacteriaceae	Enterobacter	Enterobacter kobei
1812935_SAMN03283306_GCA_000957415	GCA_000957405.1	Enterobacteriaceae	Enterobacter	Enterobacter hormaechei
299766_SAMN03283317_GCA_000957445	GCA_000957415.1	Enterobacteriaceae	Enterobacter	Enterobacter roggenkampii
1296536_SAMN03283309_GCA_000957465	GCA_000957445.1	Enterobacteriaceae	Enterobacter	Enterobacter hormaechei
548_SAMN03283312_GCA_000957485	GCA_000957465.1	Enterobacteriaceae	Enterobacter	Enterobacter hormaechei
1296536_SAMN03283314_GCA_000957505	GCA_000957485.1	Enterobacteriaceae	KlebsiellaRaoultella	Klebsiella aerogenes
548_SAMN03283311_GCA_000957525	GCA_000957505.1	Enterobacteriaceae	Enterobacter	Enterobacter hormaechei
1296536_SAMN03283321_GCA_000957545	GCA_000957525.1	Enterobacteriaceae	KlebsiellaRaoultella	Klebsiella aerogenes
1296536_SAMN03283305_GCA_000957565	GCA_000957545.1	Enterobacteriaceae	Enterobacter	Enterobacter hormaechei
1296536_SAMN03283626_GCA_000957585	GCA_000957565.1	Enterobacteriaceae	Enterobacter	Enterobacter hormaechei
1296536_SAMN03283615_GCA_000957595	GCA_000957585.1	Enterobacteriaceae	Enterobacter	Enterobacter hormaechei
1296536_SAMN03283624_GCA_000957625	GCA_000957595.1	Enterobacteriaceae	Enterobacter	Enterobacter hormaechei
1296536_SAMN03283623_GCA_000957645	GCA_000957625.1	Enterobacteriaceae	Enterobacter	Enterobacter hormaechei
299766_SAMN03283630_GCA_000957655	GCA_000957645.1	Enterobacteriaceae	Enterobacter	Enterobacter hormaechei
299766_SAMN03283619_GCA_000957685	GCA_000957655.1	Enterobacteriaceae	Enterobacter	Enterobacter hormaechei
548_SAMN03283620_GCA_000957705	GCA_000957685.1	Enterobacteriaceae	Enterobacter	Enterobacter hormaechei
548_SAMN03283616_GCA_000957715	GCA_000957705.1	Enterobacteriaceae	KlebsiellaRaoultella	Klebsiella aerogenes
548_SAMN03283613_GCA_000957725	GCA_000957715.1	Enterobacteriaceae	KlebsiellaRaoultella	Klebsiella aerogenes
1812935_SAMN03283637_GCA_000957765	GCA_000957725.1	Enterobacteriaceae	KlebsiellaRaoultella	Klebsiella aerogenes
299766_SAMN03283639_GCA_000957775	GCA_000957765.1	Enterobacteriaceae	Enterobacter	Enterobacter roggenkampii
1296536_SAMN03283632_GCA_000957805	GCA_000957775.1	Enterobacteriaceae	Enterobacter	Enterobacter hormaechei
299766_SAMN03283622_GCA_000957825	GCA_000957805.1	Enterobacteriaceae	Enterobacter	Enterobacter hormaechei
1296536_SAMN03283641_GCA_000957835	GCA_000957825.1	Enterobacteriaceae	Enterobacter	Enterobacter hormaechei
1296536_SAMN03283627_GCA_000957865	GCA_000957835.1	Enterobacteriaceae	Enterobacter	Enterobacter hormaechei
1812934_SAMN03283634_GCA_000957885	GCA_000957865.1	Enterobacteriaceae	Enterobacter	Enterobacter hormaechei
301105_SAMN03283631_GCA_000957895	GCA_000957885.1	Enterobacteriaceae	Enterobacter	Enterobacter hormaechei
1812934_SAMN03283636_GCA_000957925	GCA_000957895.1	Enterobacteriaceae	Enterobacter	Enterobacter hormaechei
1812934_SAMN03283635_GCA_000957945	GCA_000957925.1	Enterobacteriaceae	Enterobacter	Enterobacter hormaechei
1296536_SAMN03283638_GCA_000957955	GCA_000957945.1	Enterobacteriaceae	Enterobacter	Enterobacter hormaechei
1296536_SAMN03283677_GCA_000957965	GCA_000957955.1	Enterobacteriaceae	Enterobacter	Enterobacter hormaechei
299766_SAMN03283678_GCA_000958005	GCA_000957965.1	Enterobacteriaceae	Enterobacter	Enterobacter hormaechei
1812935_SAMN03283680_GCA_000958015	GCA_000958005.1	Enterobacteriaceae	Enterobacter	Enterobacter hormaechei
299766_SAMN03283669_GCA_000958025	GCA_000958015.1	Enterobacteriaceae	Enterobacter	Enterobacter roggenkampii
299766_SAMN03283648_GCA_000958065	GCA_000958025.1	Enterobacteriaceae	Enterobacter	Enterobacter hormaechei
548_SAMN03283688_GCA_000958075	GCA_000958065.1	Enterobacteriaceae	Enterobacter	Enterobacter hormaechei
299766_SAMN03283658_GCA_000958095	GCA_000958075.1	Enterobacteriaceae	KlebsiellaRaoultella	Klebsiella aerogenes
1296536_SAMN03283646_GCA_000958145	GCA_000958095.1	Enterobacteriaceae	Enterobacter	Enterobacter hormaechei
1296536_SAMN03283687_GCA_000958155	GCA_000958145.1	Enterobacteriaceae	Enterobacter	Enterobacter hormaechei
299766_SAMN03283652_GCA_000958165	GCA_000958155.1	Enterobacteriaceae	Enterobacter	Enterobacter hormaechei
336306_SAMN03283673_GCA_000958205	GCA_000958165.1	Enterobacteriaceae	Enterobacter	Enterobacter hormaechei
1296536_SAMN03283682_GCA_000958225	GCA_000958205.1	Enterobacteriaceae	Enterobacter	Enterobacter cloacae
1296536_SAMN03283651_GCA_000958245	GCA_000958225.1	Enterobacteriaceae	Enterobacter	Enterobacter hormaechei
2494701_SAMN03283668_GCA_000958265	GCA_000958245.1	Enterobacteriaceae	Enterobacter	Enterobacter hormaechei
2494701_SAMN03283679_GCA_000958285	GCA_000958265.1	Enterobacteriaceae	Enterobacter	Enterobacter chengduensis
548_SAMN03283642_GCA_000958305	GCA_000958285.1	Enterobacteriaceae	Enterobacter	Enterobacter chengduensis
299766_SAMN03283689_GCA_000958325	GCA_000958305.1	Enterobacteriaceae	KlebsiellaRaoultella	Klebsiella aerogenes
299766_SAMN03283653_GCA_000958345	GCA_000958325.1	Enterobacteriaceae	Enterobacter	Enterobacter hormaechei
1296536_SAMN03283690_GCA_000958365	GCA_000958345.1	Enterobacteriaceae	Enterobacter	Enterobacter hormaechei
299766_SAMN03283664_GCA_000958385	GCA_000958365.1	Enterobacteriaceae	Enterobacter	Enterobacter hormaechei
1812934_SAMN03283643_GCA_000958405	GCA_000958385.1	Enterobacteriaceae	Enterobacter	Enterobacter hormaechei
1812935_SAMN03283659_GCA_000958425	GCA_000958405.1	Enterobacteriaceae	Enterobacter	Enterobacter hormaechei
208224_SAMN03283656_GCA_000958445	GCA_000958425.1	Enterobacteriaceae	Enterobacter	Enterobacter roggenkampii
158836_SAMN03333168_GCA_000958665	GCA_000958445.1	Enterobacteriaceae	Enterobacter	Enterobacter kobei
158836_SAMN03333172_GCA_000958695	GCA_000958665.1	Enterobacteriaceae	Enterobacter	Enterobacter hormaechei
158836_SAMN03333173_GCA_000958725	GCA_000958695.1	Enterobacteriaceae	Enterobacter	Enterobacter hormaechei
61645_SAMN03333174_GCA_000958735	GCA_000958725.1	Enterobacteriaceae	Enterobacter	Enterobacter hormaechei
158836_SAMN03333175_GCA_000958745	GCA_000958735.1	Enterobacteriaceae	Enterobacter	Enterobacter asburiae
158836_SAMN03333176_GCA_000958765	GCA_000958745.1	Enterobacteriaceae	Enterobacter	Enterobacter hormaechei
158836_SAMN03333177_GCA_000958805	GCA_000958765.1	Enterobacteriaceae	Enterobacter	Enterobacter hormaechei
158836_SAMN03333178_GCA_000958815	GCA_000958805.1	Enterobacteriaceae	Enterobacter	Enterobacter hormaechei
158836_SAMN03333179_GCA_000958825	GCA_000958815.1	Enterobacteriaceae	Enterobacter	Enterobacter hormaechei
158836_SAMN03333180_GCA_000958845	GCA_000958825.1	Enterobacteriaceae	Enterobacter	Enterobacter hormaechei
881260_SAMN03333182_GCA_000958885	GCA_000958845.1	Enterobacteriaceae	Enterobacter	Enterobacter hormaechei
158836_SAMN03333181_GCA_000958925	GCA_000958885.1	Enterobacteriaceae	Enterobacter	Enterobacter bugandensis
573_SAMN02996354_GCA_000958945	GCA_000958925.1	Enterobacteriaceae	Enterobacter	Enterobacter hormaechei
573_SAMN02996353_GCA_000958955	GCA_000958945.1	Enterobacteriaceae	KlebsiellaRaoultella	Klebsiella pneumoniae
573_SAMN02996352_GCA_000958975	GCA_000958955.1	Enterobacteriaceae	KlebsiellaRaoultella	Klebsiella pneumoniae
577_SAMN02910448_GCA_000964285	GCA_000958975.1	Enterobacteriaceae	KlebsiellaRaoultella	Klebsiella pneumoniae
29486_SAMN03421018_GCA_000964565	GCA_000964285.1	Enterobacteriaceae	KlebsiellaRaoultella	Raoultella terrigena
1296536_SAMN03277189_GCA_000965805	GCA_000964565.1	Yersiniaceae	Yersinia	Yersinia ruckeri
299766_SAMN03277190_GCA_000965815	GCA_000965805.1	Enterobacteriaceae	Enterobacter	Enterobacter hormaechei
61645_SAMN03277192_GCA_000965825	GCA_000965815.1	Enterobacteriaceae	Enterobacter	Enterobacter hormaechei
2494701_SAMN03277196_GCA_000965885	GCA_000965825.1	Enterobacteriaceae	Enterobacter	Enterobacter asburiae
299766_SAMN03277200_GCA_000965895	GCA_000965885.1	Enterobacteriaceae	Enterobacter	Enterobacter chengduensis
299766_SAMN03277201_GCA_000965905	GCA_000965895.1	Enterobacteriaceae	Enterobacter	Enterobacter hormaechei
299766_SAMN03277203_GCA_000965925	GCA_000965905.1	Enterobacteriaceae	Enterobacter	Enterobacter hormaechei
1296536_SAMN03277204_GCA_000965965	GCA_000965925.1	Enterobacteriaceae	Enterobacter	Enterobacter hormaechei
299766_SAMN03277205_GCA_000965975	GCA_000965965.1	Enterobacteriaceae	Enterobacter	Enterobacter hormaechei
299766_SAMN03277206_GCA_000965985	GCA_000965975.1	Enterobacteriaceae	Enterobacter	Enterobacter hormaechei
61645_SAMN03277191_GCA_000966005	GCA_000965985.1	Enterobacteriaceae	Enterobacter	Enterobacter hormaechei
299766_SAMN03277193_GCA_000966045	GCA_000966005.1	Enterobacteriaceae	Enterobacter	Enterobacter asburiae
299766_SAMN03277194_GCA_000966055	GCA_000966045.1	Enterobacteriaceae	Enterobacter	Enterobacter hormaechei
299766_SAMN03277195_GCA_000966085	GCA_000966055.1	Enterobacteriaceae	Enterobacter	Enterobacter hormaechei
336306_SAMN03277197_GCA_000966095	GCA_000966085.1	Enterobacteriaceae	Enterobacter	Enterobacter hormaechei
299766_SAMN03277198_GCA_000966125	GCA_000966095.1	Enterobacteriaceae	Enterobacter	Enterobacter cloacae
1296536_SAMN03277199_GCA_000966135	GCA_000966125.1	Enterobacteriaceae	Enterobacter	Enterobacter hormaechei
1296536_SAMN03277207_GCA_000966165	GCA_000966135.1	Enterobacteriaceae	Enterobacter	Enterobacter hormaechei
861365_SAMEA3283109_GCA_000967845	GCA_000966165.1	Enterobacteriaceae	Enterobacter	Enterobacter hormaechei
1262462_SAMEA4532339_GCA_000968115	GCA_000967845.1	Enterobacteriaceae	KlebsiellaRaoultella	Klebsiella pneumoniae
41518_SAMN03287946_GCA_000968635	GCA_000968115.1	Yersiniaceae	Yersinia	Yersinia enterocolitica
299766_SAMN03277202_GCA_000968675	GCA_000968635.1	Enterobacteriaceae	Salmonella	Salmonella enterica
1812935_SAMN03333158_GCA_000968725	GCA_000968675.1	Enterobacteriaceae	Enterobacter	Enterobacter hormaechei
564_SAMN03400068_GCA_000968885	GCA_000968725.1	Enterobacteriaceae	Enterobacter	Enterobacter roggenkampii
564_SAMN03389646_GCA_000968895	GCA_000968885.2	Enterobacteriaceae	Escherichia	Escherichia fergusonii
564_SAMN03400083_GCA_000968905	GCA_000968895.2	Enterobacteriaceae	Escherichia	Escherichia fergusonii
632_SAMN03160723_GCA_000970105	GCA_000968905.2	Enterobacteriaceae	Escherichia	Escherichia fergusonii
28141_SAMN03371494_GCA_000974965	GCA_000970105.1	Yersiniaceae	Yersinia	Yersinia pestis
614_SAMN03481691_GCA_000975245	GCA_000974965.1	Enterobacteriaceae	Cronobacter	Cronobacter sakazakii
83333_SAMEA3143339_GCA_000981485	GCA_000975245.1	Enterobacteriaceae	Serratia	Serratia liquefaciens
1409962_SAMN03486512_GCA_000981955	GCA_000981485.1	Enterobacteriaceae	Escherichia	Escherichia coli
1812934_SAMN03486506_GCA_000981975	GCA_000981955.1	Enterobacteriaceae	KlebsiellaRaoultella	Klebsiella pneumoniae
1409953_SAMN03486507_GCA_000982035	GCA_000981975.1	Enterobacteriaceae	Enterobacter	Enterobacter hormaechei
1409965_SAMN03486513_GCA_000982045	GCA_000982035.1	Enterobacteriaceae	Escherichia	Escherichia coli
1409963_SAMN03486519_GCA_000982215	GCA_000982045.1	Enterobacteriaceae	KlebsiellaRaoultella	Klebsiella pneumoniae
28141_SAMN03371468_GCA_000982825	GCA_000982215.1	Enterobacteriaceae	KlebsiellaRaoultella	Klebsiella pneumoniae
546_SAMN03325972_GCA_000982845	GCA_000982825.1	Enterobacteriaceae	Cronobacter	Cronobacter sakazakii
562_SAMN03462359_GCA_000986635	GCA_000982845.1	Enterobacteriaceae	Citrobacter	Citrobacter freundii
244366_SAMN03488455_GCA_000986855	GCA_000986635.1	Enterobacteriaceae	Escherichia	Escherichia coli
1234661_SAMN02999506_GCA_000986995	GCA_000986855.1	Enterobacteriaceae	KlebsiellaRaoultella	Klebsiella variicola
632_SAMN03418619_GCA_000987005	GCA_000986995.1	Yersiniaceae	Yersinia	Yersinia pestis
630_SAMN03434891_GCA_000987925	GCA_000987005.3	Yersiniaceae	Yersinia	Yersinia pestis
300181_SAMN03025787_GCA_000988045	GCA_000987925.1	Yersiniaceae	Yersinia	Yersinia enterocolitica
47917_SAMN03450772_GCA_001006005	GCA_000988045.1	Enterobacteriaceae	Serratia	Serratia ureilytica
1134687_SAMN03145042_GCA_001006545	GCA_001006005.1	Enterobacteriaceae	Serratia	Serratia fonticola
548_SAMN03145041_GCA_001006555	GCA_001006545.1	Enterobacteriaceae	KlebsiellaRaoultella	Klebsiella michiganensis
244366_SAMN03145043_GCA_001006575	GCA_001006555.1	Enterobacteriaceae	KlebsiellaRaoultella	Klebsiella aerogenes
244366_SAMN03145048_GCA_001006625	GCA_001006575.1	Enterobacteriaceae	KlebsiellaRaoultella	Klebsiella variicola
550_SAMN03145044_GCA_001006645	GCA_001006625.1	Enterobacteriaceae	KlebsiellaRaoultella	Klebsiella variicola
562_SAMN03612246_GCA_001007915	GCA_001006645.1	Enterobacteriaceae	Enterobacter	Enterobacter cloacae
158836_SAMN03333171_GCA_001010875	GCA_001007915.1	Enterobacteriaceae	Escherichia	Escherichia coli
548_SAMN03495953_GCA_001011175	GCA_001010875.1	Enterobacteriaceae	Enterobacter	Enterobacter hormaechei
548_SAMN03495937_GCA_001011185	GCA_001011175.1	Enterobacteriaceae	KlebsiellaRaoultella	Klebsiella aerogenes
548_SAMN03495939_GCA_001011195	GCA_001011185.1	Enterobacteriaceae	KlebsiellaRaoultella	Klebsiella aerogenes
548_SAMN03495940_GCA_001011205	GCA_001011195.1	Enterobacteriaceae	KlebsiellaRaoultella	Klebsiella aerogenes
548_SAMN03495938_GCA_001011255	GCA_001011205.1	Enterobacteriaceae	KlebsiellaRaoultella	Klebsiella aerogenes
548_SAMN03495942_GCA_001011265	GCA_001011255.1	Enterobacteriaceae	KlebsiellaRaoultella	Klebsiella aerogenes
548_SAMN03495944_GCA_001011295	GCA_001011265.1	Enterobacteriaceae	KlebsiellaRaoultella	Klebsiella aerogenes
548_SAMN03495945_GCA_001011305	GCA_001011295.1	Enterobacteriaceae	KlebsiellaRaoultella	Klebsiella aerogenes
548_SAMN03495959_GCA_001011335	GCA_001011305.1	Enterobacteriaceae	KlebsiellaRaoultella	Klebsiella aerogenes
548_SAMN03495954_GCA_001011355	GCA_001011335.1	Enterobacteriaceae	KlebsiellaRaoultella	Klebsiella aerogenes
548_SAMN03495936_GCA_001011375	GCA_001011355.1	Enterobacteriaceae	KlebsiellaRaoultella	Klebsiella aerogenes
548_SAMN03495934_GCA_001011385	GCA_001011375.1	Enterobacteriaceae	KlebsiellaRaoultella	Klebsiella aerogenes
548_SAMN03495935_GCA_001011415	GCA_001011385.1	Enterobacteriaceae	KlebsiellaRaoultella	Klebsiella aerogenes
548_SAMN03495946_GCA_001011425	GCA_001011415.1	Enterobacteriaceae	KlebsiellaRaoultella	Klebsiella aerogenes
548_SAMN03495941_GCA_001011455	GCA_001011425.1	Enterobacteriaceae	KlebsiellaRaoultella	Klebsiella aerogenes
548_SAMN03495947_GCA_001011475	GCA_001011455.1	Enterobacteriaceae	KlebsiellaRaoultella	Klebsiella aerogenes
548_SAMN03495948_GCA_001011495	GCA_001011475.1	Enterobacteriaceae	KlebsiellaRaoultella	Klebsiella aerogenes
548_SAMN03495950_GCA_001011515	GCA_001011495.1	Enterobacteriaceae	KlebsiellaRaoultella	Klebsiella aerogenes
548_SAMN03495949_GCA_001011535	GCA_001011515.1	Enterobacteriaceae	KlebsiellaRaoultella	Klebsiella aerogenes
548_SAMN03495955_GCA_001011545	GCA_001011535.1	Enterobacteriaceae	KlebsiellaRaoultella	Klebsiella aerogenes
548_SAMN03495957_GCA_001011575	GCA_001011545.1	Enterobacteriaceae	KlebsiellaRaoultella	Klebsiella aerogenes
548_SAMN03495958_GCA_001011595	GCA_001011575.1	Enterobacteriaceae	KlebsiellaRaoultella	Klebsiella aerogenes
548_SAMN03495952_GCA_001011615	GCA_001011595.1	Enterobacteriaceae	KlebsiellaRaoultella	Klebsiella aerogenes
548_SAMN03495951_GCA_001011625	GCA_001011615.1	Enterobacteriaceae	KlebsiellaRaoultella	Klebsiella aerogenes
548_SAMN03495956_GCA_001011645	GCA_001011625.1	Enterobacteriaceae	KlebsiellaRaoultella	Klebsiella aerogenes
299766_SAMN03495966_GCA_001011695	GCA_001011645.1	Enterobacteriaceae	KlebsiellaRaoultella	Klebsiella aerogenes
61645_SAMN03495970_GCA_001011705	GCA_001011695.1	Enterobacteriaceae	Enterobacter	Enterobacter hormaechei
336306_SAMN03495972_GCA_001011715	GCA_001011705.1	Enterobacteriaceae	Enterobacter	Enterobacter asburiae
299766_SAMN03495964_GCA_001011725	GCA_001011715.1	Enterobacteriaceae	Enterobacter	Enterobacter cloacae
301102_SAMN03495965_GCA_001011775	GCA_001011725.1	Enterobacteriaceae	Enterobacter	Enterobacter hormaechei
208224_SAMN03495973_GCA_001011785	GCA_001011775.1	Enterobacteriaceae	Enterobacter	Enterobacter hormaechei
548_SAMN03495961_GCA_001011795	GCA_001011785.1	Enterobacteriaceae	Enterobacter	Enterobacter kobei
548_SAMN03495963_GCA_001011815	GCA_001011795.1	Enterobacteriaceae	KlebsiellaRaoultella	Klebsiella aerogenes
61645_SAMN03495967_GCA_001011855	GCA_001011815.1	Enterobacteriaceae	KlebsiellaRaoultella	Klebsiella aerogenes
299766_SAMN03495968_GCA_001011865	GCA_001011855.1	Enterobacteriaceae	Enterobacter	Enterobacter asburiae
1296536_SAMN03495969_GCA_001011895	GCA_001011865.1	Enterobacteriaceae	Enterobacter	Enterobacter hormaechei
548_SAMN03495962_GCA_001011915	GCA_001011895.1	Enterobacteriaceae	Enterobacter	Enterobacter hormaechei
548_SAMN03495960_GCA_001011935	GCA_001011915.1	Enterobacteriaceae	KlebsiellaRaoultella	Klebsiella aerogenes
1812935_SAMN03495975_GCA_001011955	GCA_001011935.1	Enterobacteriaceae	KlebsiellaRaoultella	Klebsiella aerogenes
208224_SAMN03495976_GCA_001011975	GCA_001011955.1	Enterobacteriaceae	Enterobacter	Enterobacter roggenkampii
548_SAMN03733745_GCA_001021995	GCA_001011975.1	Enterobacteriaceae	Enterobacter	Enterobacter kobei
158836_SAMN03733748_GCA_001022015	GCA_001021995.1	Enterobacteriaceae	KlebsiellaRaoultella	Klebsiella aerogenes
573_SAMN03024610_GCA_001022035	GCA_001022015.1	Enterobacteriaceae	Enterobacter	Enterobacter hormaechei
158836_SAMN03733827_GCA_001022055	GCA_001022035.1	Enterobacteriaceae	KlebsiellaRaoultella	Klebsiella pneumoniae
158836_SAMN03733769_GCA_001022075	GCA_001022055.1	Enterobacteriaceae	Enterobacter	Enterobacter hormaechei
61645_SAMN03733641_GCA_001022095	GCA_001022075.1	Enterobacteriaceae	Enterobacter	Enterobacter hormaechei
571_SAMN03733750_GCA_001022115	GCA_001022095.1	Enterobacteriaceae	Enterobacter	Enterobacter asburiae
546_SAMN03733741_GCA_001022155	GCA_001022115.1	Enterobacteriaceae	KlebsiellaRaoultella	Klebsiella oxytoca
573_SAMN03024590_GCA_001022175	GCA_001022155.1	Enterobacteriaceae	Citrobacter	Citrobacter freundii
158836_SAMN03733830_GCA_001022255	GCA_001022175.1	Enterobacteriaceae	KlebsiellaRaoultella	Klebsiella pneumoniae
546_SAMN03733754_GCA_001022275	GCA_001022255.1	Enterobacteriaceae	Enterobacter	Enterobacter hormaechei
571_SAMN03733663_GCA_001022295	GCA_001022275.1	Enterobacteriaceae	Citrobacter	Citrobacter freundii
299766_SAMN03732701_GCA_001022335	GCA_001022295.1	Enterobacteriaceae	KlebsiellaRaoultella	Klebsiella oxytoca
299766_SAMN03732703_GCA_001022345	GCA_001022335.1	Enterobacteriaceae	Enterobacter	Enterobacter hormaechei
208224_SAMN03732700_GCA_001022355	GCA_001022345.1	Enterobacteriaceae	Enterobacter	Enterobacter hormaechei
299766_SAMN03732702_GCA_001022365	GCA_001022355.1	Enterobacteriaceae	Enterobacter	Enterobacter kobei
1812935_SAMN03732705_GCA_001022415	GCA_001022365.1	Enterobacteriaceae	Enterobacter	Enterobacter hormaechei
299766_SAMN03732704_GCA_001022425	GCA_001022415.1	Enterobacteriaceae	Enterobacter	Enterobacter roggenkampii
299766_SAMN03732706_GCA_001022435	GCA_001022425.1	Enterobacteriaceae	Enterobacter	Enterobacter hormaechei
299767_SAMN03732707_GCA_001022445	GCA_001022435.2	Enterobacteriaceae	Enterobacter	Enterobacter hormaechei
208224_SAMN03732708_GCA_001022495	GCA_001022445.2	Enterobacteriaceae	Enterobacter	Enterobacter ludwigii
299766_SAMN03732709_GCA_001022515	GCA_001022495.2	Enterobacteriaceae	Enterobacter	Enterobacter kobei
2494701_SAMN03732710_GCA_001022525	GCA_001022515.1	Enterobacteriaceae	Enterobacter	Enterobacter hormaechei
299766_SAMN03732711_GCA_001022545	GCA_001022525.2	Enterobacteriaceae	Enterobacter	Enterobacter chengduensis
69219_SAMN03732712_GCA_001022575	GCA_001022545.1	Enterobacteriaceae	Enterobacter	Enterobacter hormaechei
881260_SAMN03732713_GCA_001022595	GCA_001022575.1	Enterobacteriaceae	Enterobacter	Enterobacter cloacae
299766_SAMN03732714_GCA_001022605	GCA_001022595.1	Enterobacteriaceae	Enterobacter	Enterobacter bugandensis
299766_SAMN03732715_GCA_001022615	GCA_001022605.1	Enterobacteriaceae	Enterobacter	Enterobacter hormaechei
1812935_SAMN03732716_GCA_001022655	GCA_001022615.1	Enterobacteriaceae	Enterobacter	Enterobacter hormaechei
2494701_SAMN03732717_GCA_001022675	GCA_001022655.1	Enterobacteriaceae	Enterobacter	Enterobacter roggenkampii
57706_SAMN03732718_GCA_001022685	GCA_001022675.1	Enterobacteriaceae	Enterobacter	Enterobacter chengduensis
336306_SAMN03732719_GCA_001022695	GCA_001022685.1	Enterobacteriaceae	Citrobacter	Citrobacter braakii
1296536_SAMN03732720_GCA_001022735	GCA_001022695.1	Enterobacteriaceae	Enterobacter	Enterobacter cloacae
1812935_SAMN03732722_GCA_001022755	GCA_001022735.1	Enterobacteriaceae	Enterobacter	Enterobacter hormaechei
61645_SAMN03732723_GCA_001022765	GCA_001022755.1	Enterobacteriaceae	Enterobacter	Enterobacter roggenkampii
1296536_SAMN03732721_GCA_001022775	GCA_001022765.1	Enterobacteriaceae	Enterobacter	Enterobacter asburiae
299767_SAMN03732724_GCA_001022805	GCA_001022775.1	Enterobacteriaceae	Enterobacter	Enterobacter hormaechei
299766_SAMN03732725_GCA_001022835	GCA_001022805.1	Enterobacteriaceae	Enterobacter	Enterobacter ludwigii
1812934_SAMN03732726_GCA_001022855	GCA_001022835.1	Enterobacteriaceae	Enterobacter	Enterobacter hormaechei
299766_SAMN03732727_GCA_001022875	GCA_001022855.1	Enterobacteriaceae	Enterobacter	Enterobacter hormaechei
299766_SAMN03732728_GCA_001022885	GCA_001022875.1	Enterobacteriaceae	Enterobacter	Enterobacter hormaechei
208224_SAMN03732729_GCA_001022915	GCA_001022885.1	Enterobacteriaceae	Enterobacter	Enterobacter hormaechei
299766_SAMN03732730_GCA_001022935	GCA_001022915.1	Enterobacteriaceae	Enterobacter	Enterobacter kobei
61645_SAMN03732731_GCA_001022955	GCA_001022935.1	Enterobacteriaceae	Enterobacter	Enterobacter hormaechei
208224_SAMN03732733_GCA_001022995	GCA_001022955.1	Enterobacteriaceae	Enterobacter	Enterobacter asburiae
61645_SAMN03732687_GCA_001023015	GCA_001022995.1	Enterobacteriaceae	Enterobacter	Enterobacter kobei
1812935_SAMN03495971_GCA_001023175	GCA_001023015.1	Enterobacteriaceae	Enterobacter	Enterobacter asburiae
208224_SAMN03495974_GCA_001023195	GCA_001023175.1	Enterobacteriaceae	Enterobacter	Enterobacter roggenkampii
299766_SAMN03732690_GCA_001023215	GCA_001023195.1	Enterobacteriaceae	Enterobacter	Enterobacter kobei
299766_SAMN03732689_GCA_001023225	GCA_001023215.1	Enterobacteriaceae	Enterobacter	Enterobacter hormaechei
208224_SAMN03732692_GCA_001023235	GCA_001023225.1	Enterobacteriaceae	Enterobacter	Enterobacter hormaechei
299767_SAMN03732688_GCA_001023245	GCA_001023235.1	Enterobacteriaceae	Enterobacter	Enterobacter kobei
208224_SAMN03732691_GCA_001023295	GCA_001023245.1	Enterobacteriaceae	Enterobacter	Enterobacter ludwigii
881260_SAMN03732693_GCA_001023305	GCA_001023295.1	Enterobacteriaceae	Enterobacter	Enterobacter kobei
301105_SAMN03732694_GCA_001023315	GCA_001023305.1	Enterobacteriaceae	Enterobacter	Enterobacter bugandensis
299766_SAMN03732695_GCA_001023345	GCA_001023315.1	Enterobacteriaceae	Enterobacter	Enterobacter hormaechei
299766_SAMN03732696_GCA_001023375	GCA_001023345.1	Enterobacteriaceae	Enterobacter	Enterobacter hormaechei
299766_SAMN03732698_GCA_001023385	GCA_001023375.1	Enterobacteriaceae	Enterobacter	Enterobacter hormaechei
299766_SAMN03732697_GCA_001023395	GCA_001023385.1	Enterobacteriaceae	Enterobacter	Enterobacter hormaechei
1812934_SAMN03732699_GCA_001023425	GCA_001023395.1	Enterobacteriaceae	Enterobacter	Enterobacter hormaechei
158836_SAMN03333170_GCA_001025045	GCA_001023425.1	Enterobacteriaceae	Enterobacter	Enterobacter hormaechei
158836_SAMN03333169_GCA_001025055	GCA_001025045.1	Enterobacteriaceae	Enterobacter	Enterobacter hormaechei
621_SAMN03699691_GCA_001027225	GCA_001025055.1	Enterobacteriaceae	Enterobacter	Enterobacter hormaechei
1134687_SAMN03704192_GCA_001028875	GCA_001027225.1	Enterobacteriaceae	Shigella	Shigella boydii
1134687_SAMN03704191_GCA_001028885	GCA_001028875.1	Enterobacteriaceae	KlebsiellaRaoultella	Klebsiella michiganensis
299767_SAMN03743787_GCA_001029645	GCA_001028885.1	Enterobacteriaceae	KlebsiellaRaoultella	Klebsiella michiganensis
548_SAMN03280174_GCA_001030055	GCA_001029645.1	Enterobacteriaceae	Enterobacter	Enterobacter ludwigii
548_SAMN03280171_GCA_001030125	GCA_001030055.1	Enterobacteriaceae	KlebsiellaRaoultella	Klebsiella aerogenes
158836_SAMN03280176_GCA_001030145	GCA_001030125.1	Enterobacteriaceae	KlebsiellaRaoultella	Klebsiella aerogenes
548_SAMN03280172_GCA_001030165	GCA_001030145.1	Enterobacteriaceae	Enterobacter	Enterobacter hormaechei
548_SAMN03280173_GCA_001030185	GCA_001030165.1	Enterobacteriaceae	KlebsiellaRaoultella	Klebsiella aerogenes
158836_SAMN03280175_GCA_001030195	GCA_001030185.1	Enterobacteriaceae	KlebsiellaRaoultella	Klebsiella aerogenes
571_SAMN03280219_GCA_001030705	GCA_001030195.1	Enterobacteriaceae	Enterobacter	Enterobacter hormaechei
573_SAMN03280220_GCA_001030715	GCA_001030705.1	Enterobacteriaceae	KlebsiellaRaoultella	Klebsiella oxytoca
573_SAMN03280221_GCA_001030745	GCA_001030715.1	Enterobacteriaceae	KlebsiellaRaoultella	Klebsiella pneumoniae
1134687_SAMN03280222_GCA_001030755	GCA_001030745.1	Enterobacteriaceae	KlebsiellaRaoultella	Klebsiella pneumoniae
571_SAMN03280223_GCA_001030775	GCA_001030755.1	Enterobacteriaceae	KlebsiellaRaoultella	Klebsiella michiganensis
573_SAMN03280224_GCA_001030795	GCA_001030775.1	Enterobacteriaceae	KlebsiellaRaoultella	Klebsiella oxytoca
573_SAMN03280227_GCA_001030845	GCA_001030795.1	Enterobacteriaceae	KlebsiellaRaoultella	Klebsiella pneumoniae
573_SAMN03280231_GCA_001030905	GCA_001030845.1	Enterobacteriaceae	KlebsiellaRaoultella	Klebsiella pneumoniae
573_SAMN03280238_GCA_001031025	GCA_001030905.1	Enterobacteriaceae	KlebsiellaRaoultella	Klebsiella pneumoniae
573_SAMN03280240_GCA_001031075	GCA_001031025.1	Enterobacteriaceae	KlebsiellaRaoultella	Klebsiella pneumoniae
573_SAMN03280242_GCA_001031105	GCA_001031075.1	Enterobacteriaceae	KlebsiellaRaoultella	Klebsiella pneumoniae
573_SAMN03280249_GCA_001031235	GCA_001031105.1	Enterobacteriaceae	KlebsiellaRaoultella	Klebsiella pneumoniae
573_SAMN03280258_GCA_001031395	GCA_001031235.1	Enterobacteriaceae	KlebsiellaRaoultella	Klebsiella pneumoniae
573_SAMN03280259_GCA_001031405	GCA_001031395.1	Enterobacteriaceae	KlebsiellaRaoultella	Klebsiella pneumoniae
573_SAMN03280264_GCA_001031475	GCA_001031405.1	Enterobacteriaceae	KlebsiellaRaoultella	Klebsiella pneumoniae
573_SAMN03280265_GCA_001031485	GCA_001031475.1	Enterobacteriaceae	KlebsiellaRaoultella	Klebsiella pneumoniae
573_SAMN03280268_GCA_001031555	GCA_001031485.1	Enterobacteriaceae	KlebsiellaRaoultella	Klebsiella pneumoniae
573_SAMN03280270_GCA_001031565	GCA_001031555.1	Enterobacteriaceae	KlebsiellaRaoultella	Klebsiella pneumoniae
573_SAMN03280272_GCA_001031625	GCA_001031565.1	Enterobacteriaceae	KlebsiellaRaoultella	Klebsiella pneumoniae
573_SAMN03280274_GCA_001031635	GCA_001031625.1	Enterobacteriaceae	KlebsiellaRaoultella	Klebsiella pneumoniae
573_SAMN03280276_GCA_001031675	GCA_001031635.1	Enterobacteriaceae	KlebsiellaRaoultella	Klebsiella pneumoniae
573_SAMN03280280_GCA_001031725	GCA_001031675.1	Enterobacteriaceae	KlebsiellaRaoultella	Klebsiella pneumoniae
573_SAMN03280281_GCA_001031745	GCA_001031725.1	Enterobacteriaceae	KlebsiellaRaoultella	Klebsiella pneumoniae
573_SAMN03280282_GCA_001031785	GCA_001031745.1	Enterobacteriaceae	KlebsiellaRaoultella	Klebsiella pneumoniae
573_SAMN03280283_GCA_001031795	GCA_001031785.1	Enterobacteriaceae	KlebsiellaRaoultella	Klebsiella pneumoniae
573_SAMN03280284_GCA_001031805	GCA_001031795.1	Enterobacteriaceae	KlebsiellaRaoultella	Klebsiella pneumoniae
573_SAMN03280287_GCA_001031875	GCA_001031805.1	Enterobacteriaceae	KlebsiellaRaoultella	Klebsiella pneumoniae
573_SAMN03280292_GCA_001031955	GCA_001031875.1	Enterobacteriaceae	KlebsiellaRaoultella	Klebsiella pneumoniae
573_SAMN03280291_GCA_001031965	GCA_001031955.1	Enterobacteriaceae	KlebsiellaRaoultella	Klebsiella pneumoniae
573_SAMN03280293_GCA_001031995	GCA_001031965.1	Enterobacteriaceae	KlebsiellaRaoultella	Klebsiella pneumoniae
573_SAMN03280294_GCA_001032025	GCA_001031995.1	Enterobacteriaceae	KlebsiellaRaoultella	Klebsiella pneumoniae
573_SAMN03280298_GCA_001032105	GCA_001032025.1	Enterobacteriaceae	KlebsiellaRaoultella	Klebsiella pneumoniae
573_SAMN03280299_GCA_001032115	GCA_001032105.1	Enterobacteriaceae	KlebsiellaRaoultella	Klebsiella pneumoniae
573_SAMN03280300_GCA_001032125	GCA_001032115.1	Enterobacteriaceae	KlebsiellaRaoultella	Klebsiella pneumoniae
573_SAMN03280302_GCA_001032185	GCA_001032125.1	Enterobacteriaceae	KlebsiellaRaoultella	Klebsiella pneumoniae
573_SAMN03280306_GCA_001032265	GCA_001032185.1	Enterobacteriaceae	KlebsiellaRaoultella	Klebsiella pneumoniae
573_SAMN03280310_GCA_001032345	GCA_001032265.1	Enterobacteriaceae	KlebsiellaRaoultella	Klebsiella pneumoniae
573_SAMN03280311_GCA_001032355	GCA_001032345.1	Enterobacteriaceae	KlebsiellaRaoultella	Klebsiella pneumoniae
573_SAMN03280313_GCA_001032365	GCA_001032355.1	Enterobacteriaceae	KlebsiellaRaoultella	Klebsiella pneumoniae
573_SAMN03280315_GCA_001032425	GCA_001032365.1	Enterobacteriaceae	KlebsiellaRaoultella	Klebsiella pneumoniae
573_SAMN03280317_GCA_001032435	GCA_001032425.1	Enterobacteriaceae	KlebsiellaRaoultella	Klebsiella pneumoniae
573_SAMN03280325_GCA_001032545	GCA_001032435.1	Enterobacteriaceae	KlebsiellaRaoultella	Klebsiella pneumoniae
573_SAMN03280336_GCA_001032695	GCA_001032545.1	Enterobacteriaceae	KlebsiellaRaoultella	Klebsiella pneumoniae
573_SAMN03280342_GCA_001032775	GCA_001032695.1	Enterobacteriaceae	KlebsiellaRaoultella	Klebsiella pneumoniae
573_SAMN03280343_GCA_001032795	GCA_001032775.1	Enterobacteriaceae	KlebsiellaRaoultella	Klebsiella pneumoniae
573_SAMN03280349_GCA_001032875	GCA_001032795.1	Enterobacteriaceae	KlebsiellaRaoultella	Klebsiella pneumoniae
573_SAMN03280350_GCA_001032895	GCA_001032875.1	Enterobacteriaceae	KlebsiellaRaoultella	Klebsiella pneumoniae
573_SAMN03280352_GCA_001032935	GCA_001032895.1	Enterobacteriaceae	KlebsiellaRaoultella	Klebsiella pneumoniae
573_SAMN03280355_GCA_001032975	GCA_001032935.1	Enterobacteriaceae	KlebsiellaRaoultella	Klebsiella pneumoniae
573_SAMN03280357_GCA_001033015	GCA_001032975.1	Enterobacteriaceae	KlebsiellaRaoultella	Klebsiella pneumoniae
573_SAMN03280360_GCA_001033085	GCA_001033015.1	Enterobacteriaceae	KlebsiellaRaoultella	Klebsiella pneumoniae
573_SAMN03280362_GCA_001033125	GCA_001033085.1	Enterobacteriaceae	KlebsiellaRaoultella	Klebsiella pneumoniae
573_SAMN03280366_GCA_001033205	GCA_001033125.1	Enterobacteriaceae	KlebsiellaRaoultella	Klebsiella pneumoniae
573_SAMN03280370_GCA_001033255	GCA_001033205.1	Enterobacteriaceae	KlebsiellaRaoultella	Klebsiella pneumoniae
573_SAMN03280371_GCA_001033285	GCA_001033255.1	Enterobacteriaceae	KlebsiellaRaoultella	Klebsiella pneumoniae
573_SAMN03280372_GCA_001033295	GCA_001033285.1	Enterobacteriaceae	KlebsiellaRaoultella	Klebsiella pneumoniae
573_SAMN03280374_GCA_001033305	GCA_001033295.1	Enterobacteriaceae	KlebsiellaRaoultella	Klebsiella pneumoniae
573_SAMN03280375_GCA_001033335	GCA_001033305.1	Enterobacteriaceae	KlebsiellaRaoultella	Klebsiella pneumoniae
573_SAMN03280376_GCA_001033365	GCA_001033335.1	Enterobacteriaceae	KlebsiellaRaoultella	Klebsiella pneumoniae
573_SAMN03280382_GCA_001033415	GCA_001033365.1	Enterobacteriaceae	KlebsiellaRaoultella	Klebsiella pneumoniae
573_SAMN03280383_GCA_001033445	GCA_001033415.1	Enterobacteriaceae	KlebsiellaRaoultella	Klebsiella pneumoniae
573_SAMN03280385_GCA_001033465	GCA_001033445.1	Enterobacteriaceae	KlebsiellaRaoultella	Klebsiella pneumoniae
573_SAMN03280387_GCA_001033505	GCA_001033465.1	Enterobacteriaceae	KlebsiellaRaoultella	Klebsiella pneumoniae
573_SAMN03280388_GCA_001033525	GCA_001033505.1	Enterobacteriaceae	KlebsiellaRaoultella	Klebsiella pneumoniae
573_SAMN03280389_GCA_001033535	GCA_001033525.1	Enterobacteriaceae	KlebsiellaRaoultella	Klebsiella pneumoniae
573_SAMN03280390_GCA_001033565	GCA_001033535.1	Enterobacteriaceae	KlebsiellaRaoultella	Klebsiella pneumoniae
244366_SAMN03280391_GCA_001033575	GCA_001033565.1	Enterobacteriaceae	KlebsiellaRaoultella	Klebsiella pneumoniae
573_SAMN03280392_GCA_001033585	GCA_001033575.1	Enterobacteriaceae	KlebsiellaRaoultella	Klebsiella variicola
573_SAMN03280393_GCA_001033615	GCA_001033585.1	Enterobacteriaceae	KlebsiellaRaoultella	Klebsiella pneumoniae
1667327_SAMN03280395_GCA_001033665	GCA_001033615.1	Enterobacteriaceae	KlebsiellaRaoultella	Klebsiella pneumoniae
573_SAMN03280398_GCA_001033725	GCA_001033665.1	Enterobacteriaceae	KlebsiellaRaoultella	Klebsiella quasipneumoniae
573_SAMN03280401_GCA_001033765	GCA_001033725.1	Enterobacteriaceae	KlebsiellaRaoultella	Klebsiella pneumoniae
1463165_SAMN03280402_GCA_001033805	GCA_001033765.1	Enterobacteriaceae	KlebsiellaRaoultella	Klebsiella pneumoniae
244366_SAMN03280403_GCA_001033825	GCA_001033805.1	Enterobacteriaceae	KlebsiellaRaoultella	Klebsiella quasipneumoniae
1463165_SAMN03280408_GCA_001033915	GCA_001033825.1	Enterobacteriaceae	KlebsiellaRaoultella	Klebsiella variicola
573_SAMN03280409_GCA_001033925	GCA_001033915.1	Enterobacteriaceae	KlebsiellaRaoultella	Klebsiella quasipneumoniae
573_SAMN03280410_GCA_001033965	GCA_001033925.1	Enterobacteriaceae	KlebsiellaRaoultella	Klebsiella pneumoniae
573_SAMN03280411_GCA_001033975	GCA_001033965.1	Enterobacteriaceae	KlebsiellaRaoultella	Klebsiella pneumoniae
573_SAMN03280413_GCA_001034005	GCA_001033975.1	Enterobacteriaceae	KlebsiellaRaoultella	Klebsiella pneumoniae
244366_SAMN03280414_GCA_001034045	GCA_001034005.1	Enterobacteriaceae	KlebsiellaRaoultella	Klebsiella pneumoniae
573_SAMN03280417_GCA_001034085	GCA_001034045.1	Enterobacteriaceae	KlebsiellaRaoultella	Klebsiella variicola
1463165_SAMN03280418_GCA_001034125	GCA_001034085.1	Enterobacteriaceae	KlebsiellaRaoultella	Klebsiella pneumoniae
573_SAMN03280422_GCA_001034165	GCA_001034125.1	Enterobacteriaceae	KlebsiellaRaoultella	Klebsiella quasipneumoniae
573_SAMN03280424_GCA_001034215	GCA_001034165.1	Enterobacteriaceae	KlebsiellaRaoultella	Klebsiella pneumoniae
573_SAMN03280427_GCA_001034285	GCA_001034215.1	Enterobacteriaceae	KlebsiellaRaoultella	Klebsiella pneumoniae
615_SAMN03280433_GCA_001034395	GCA_001034285.1	Enterobacteriaceae	KlebsiellaRaoultella	Klebsiella pneumoniae
1686381_SAMN03280166_GCA_001037495	GCA_001034395.1	Enterobacteriaceae	Serratia	Serratia marcescens
61647_SAMN03737788_GCA_001038215	GCA_001037495.1	Enterobacteriaceae	Citrobacter	Citrobacter sp.
61647_SAMN03737704_GCA_001038225	GCA_001038215.1	Enterobacteriaceae	Pluralibacter	Pluralibacter gergoviae
61647_SAMN03737705_GCA_001038235	GCA_001038225.1	Enterobacteriaceae	Pluralibacter	Pluralibacter gergoviae
61647_SAMN03737802_GCA_001038285	GCA_001038235.1	Enterobacteriaceae	Pluralibacter	Pluralibacter gergoviae
61647_SAMN03737823_GCA_001038295	GCA_001038285.1	Enterobacteriaceae	Pluralibacter	Pluralibacter gergoviae
1134687_SAMN03737905_GCA_001038305	GCA_001038295.1	Enterobacteriaceae	Pluralibacter	Pluralibacter gergoviae
61647_SAMN03737937_GCA_001038345	GCA_001038305.1	Enterobacteriaceae	KlebsiellaRaoultella	Klebsiella michiganensis
61647_SAMN03737789_GCA_001038375	GCA_001038345.1	Enterobacteriaceae	Pluralibacter	Pluralibacter gergoviae
61647_SAMN03737876_GCA_001038385	GCA_001038375.1	Enterobacteriaceae	Pluralibacter	Pluralibacter gergoviae
54291_SAMN03768419_GCA_001039315	GCA_001038385.1	Enterobacteriaceae	Pluralibacter	Pluralibacter gergoviae
90370_SAMEA2142391_GCA_001048055	GCA_001039315.1	Enterobacteriaceae	KlebsiellaRaoultella	Raoultella ornithinolytica
575_SAMEA3367608_GCA_001049875	GCA_001048055.1	Enterobacteriaceae	Salmonella	Salmonella enterica
1262463_SAMEA3146284_GCA_001050735	GCA_001049875.1	Enterobacteriaceae	KlebsiellaRaoultella	Raoultella planticola
1262464_SAMEA3146262_GCA_001050755	GCA_001050735.1	Yersiniaceae	Yersinia	Yersinia enterocolitica
1262465_SAMEA3146304_GCA_001050775	GCA_001050755.1	Yersiniaceae	Yersinia	Yersinia enterocolitica
1262466_SAMEA3146322_GCA_001050795	GCA_001050775.1	Yersiniaceae	Yersinia	Yersinia enterocolitica
1262467_SAMEA3146323_GCA_001050815	GCA_001050795.1	Yersiniaceae	Yersinia	Yersinia enterocolitica
1134687_SAMN03776119_GCA_001051455	GCA_001050815.1	Yersiniaceae	Yersinia	Yersinia enterocolitica
615_SAMN03769462_GCA_001051865	GCA_001051455.1	Enterobacteriaceae	KlebsiellaRaoultella	Klebsiella michiganensis
1134687_SAMN03197044_GCA_001052035	GCA_001051865.1	Enterobacteriaceae	Serratia	Serratia marcescens
1134687_SAMN03197045_GCA_001052045	GCA_001052035.1	Enterobacteriaceae	KlebsiellaRaoultella	Klebsiella michiganensis
1812935_SAMN03196962_GCA_001052055	GCA_001052045.1	Enterobacteriaceae	KlebsiellaRaoultella	Klebsiella michiganensis
548_SAMN03196983_GCA_001052095	GCA_001052055.1	Enterobacteriaceae	Enterobacter	Enterobacter roggenkampii
61645_SAMN03197073_GCA_001052135	GCA_001052095.1	Enterobacteriaceae	KlebsiellaRaoultella	Klebsiella aerogenes
61645_SAMN03197081_GCA_001052145	GCA_001052135.1	Enterobacteriaceae	Enterobacter	Enterobacter asburiae
550_SAMN03197085_GCA_001052195	GCA_001052145.1	Enterobacteriaceae	Enterobacter	Enterobacter asburiae
550_SAMN03197118_GCA_001052295	GCA_001052195.1	Enterobacteriaceae	Enterobacter	Enterobacter cloacae
61645_SAMN03197138_GCA_001052355	GCA_001052295.1	Enterobacteriaceae	Enterobacter	Enterobacter cloacae
548_SAMN03197247_GCA_001052565	GCA_001052355.1	Enterobacteriaceae	Enterobacter	Enterobacter asburiae
1812935_SAMN03196963_GCA_001052605	GCA_001052565.1	Enterobacteriaceae	KlebsiellaRaoultella	Klebsiella aerogenes
61645_SAMN03196973_GCA_001052635	GCA_001052605.1	Enterobacteriaceae	Enterobacter	Enterobacter roggenkampii
61645_SAMN03196970_GCA_001052645	GCA_001052635.1	Enterobacteriaceae	Enterobacter	Enterobacter asburiae
1134687_SAMN03197047_GCA_001052785	GCA_001052645.1	Enterobacteriaceae	Enterobacter	Enterobacter asburiae
1812935_SAMN03197133_GCA_001052895	GCA_001052785.1	Enterobacteriaceae	KlebsiellaRaoultella	Klebsiella michiganensis
299766_SAMN03197162_GCA_001052955	GCA_001052895.1	Enterobacteriaceae	Enterobacter	Enterobacter roggenkampii
548_SAMN03197253_GCA_001053235	GCA_001052955.1	Enterobacteriaceae	Enterobacter	Enterobacter hormaechei
208224_SAMN03197303_GCA_001053395	GCA_001053235.1	Enterobacteriaceae	KlebsiellaRaoultella	Klebsiella aerogenes
548_SAMN03196981_GCA_001053595	GCA_001053395.1	Enterobacteriaceae	Enterobacter	Enterobacter kobei
208224_SAMN03196999_GCA_001053635	GCA_001053595.1	Enterobacteriaceae	KlebsiellaRaoultella	Klebsiella aerogenes
571_SAMN03197013_GCA_001053715	GCA_001053635.1	Enterobacteriaceae	Enterobacter	Enterobacter kobei
208224_SAMN03197015_GCA_001053725	GCA_001053715.1	Enterobacteriaceae	KlebsiellaRaoultella	Klebsiella oxytoca
550_SAMN03197117_GCA_001053955	GCA_001053725.1	Enterobacteriaceae	Enterobacter	Enterobacter kobei
301102_SAMN03197164_GCA_001054075	GCA_001053955.1	Enterobacteriaceae	Enterobacter	Enterobacter cloacae
299766_SAMN03197187_GCA_001054135	GCA_001054075.1	Enterobacteriaceae	Enterobacter	Enterobacter hormaechei
548_SAMN03197248_GCA_001054275	GCA_001054135.1	Enterobacteriaceae	Enterobacter	Enterobacter hormaechei
548_SAMN03197252_GCA_001054315	GCA_001054275.1	Enterobacteriaceae	KlebsiellaRaoultella	Klebsiella aerogenes
548_SAMN03197341_GCA_001054405	GCA_001054315.1	Enterobacteriaceae	KlebsiellaRaoultella	Klebsiella aerogenes
881260_SAMN03197343_GCA_001054435	GCA_001054405.1	Enterobacteriaceae	KlebsiellaRaoultella	Klebsiella aerogenes
881260_SAMN03197362_GCA_001054505	GCA_001054435.1	Enterobacteriaceae	Enterobacter	Enterobacter bugandensis
571_SAMN03197389_GCA_001054575	GCA_001054505.1	Enterobacteriaceae	Enterobacter	Enterobacter bugandensis
299766_SAMN03197429_GCA_001054695	GCA_001054575.1	Enterobacteriaceae	KlebsiellaRaoultella	Klebsiella oxytoca
1134687_SAMN03197437_GCA_001054755	GCA_001054695.1	Enterobacteriaceae	Enterobacter	Enterobacter hormaechei
1812935_SAMN03197473_GCA_001054835	GCA_001054755.1	Enterobacteriaceae	KlebsiellaRaoultella	Klebsiella michiganensis
61645_SAMN03197523_GCA_001054905	GCA_001054835.1	Enterobacteriaceae	Enterobacter	Enterobacter roggenkampii
571_SAMN03197537_GCA_001054935	GCA_001054905.1	Enterobacteriaceae	Enterobacter	Enterobacter asburiae
550_SAMN03197605_GCA_001055075	GCA_001054935.1	Enterobacteriaceae	KlebsiellaRaoultella	Klebsiella oxytoca
208224_SAMN03197661_GCA_001055165	GCA_001055075.1	Enterobacteriaceae	Enterobacter	Enterobacter cloacae
546_SAMN03197733_GCA_001055295	GCA_001055165.1	Enterobacteriaceae	Enterobacter	Enterobacter kobei
546_SAMN03197734_GCA_001055315	GCA_001055295.1	Enterobacteriaceae	Citrobacter	Citrobacter freundii
550_SAMN03197765_GCA_001055365	GCA_001055315.1	Enterobacteriaceae	Citrobacter	Citrobacter freundii
881260_SAMN03197827_GCA_001055515	GCA_001055365.1	Enterobacteriaceae	Enterobacter	Enterobacter cloacae
548_SAMN03197361_GCA_001055555	GCA_001055515.1	Enterobacteriaceae	Enterobacter	Enterobacter bugandensis
571_SAMN03197372_GCA_001055635	GCA_001055555.1	Enterobacteriaceae	KlebsiellaRaoultella	Klebsiella aerogenes
881260_SAMN03197373_GCA_001055645	GCA_001055635.1	Enterobacteriaceae	KlebsiellaRaoultella	Klebsiella oxytoca
881260_SAMN03197387_GCA_001055805	GCA_001055645.1	Enterobacteriaceae	Enterobacter	Enterobacter bugandensis
881260_SAMN03197390_GCA_001055835	GCA_001055805.1	Enterobacteriaceae	Enterobacter	Enterobacter bugandensis
1812934_SAMN03197454_GCA_001056175	GCA_001055835.1	Enterobacteriaceae	Enterobacter	Enterobacter bugandensis
1812935_SAMN03197483_GCA_001056255	GCA_001056175.1	Enterobacteriaceae	Enterobacter	Enterobacter hormaechei
1463164_SAMN03197576_GCA_001056525	GCA_001056255.1	Enterobacteriaceae	Enterobacter	Enterobacter roggenkampii
550_SAMN03197595_GCA_001056585	GCA_001056525.1	Enterobacteriaceae	KlebsiellaRaoultella	Klebsiella quasipneumoniae
1134687_SAMN03197634_GCA_001056765	GCA_001056585.1	Enterobacteriaceae	Enterobacter	Enterobacter cloacae
299766_SAMN03197635_GCA_001056795	GCA_001056765.1	Enterobacteriaceae	KlebsiellaRaoultella	Klebsiella michiganensis
546_SAMN03197753_GCA_001057215	GCA_001056795.1	Enterobacteriaceae	Enterobacter	Enterobacter hormaechei
550_SAMN03197758_GCA_001057255	GCA_001057215.1	Enterobacteriaceae	Citrobacter	Citrobacter freundii
550_SAMN03197764_GCA_001057315	GCA_001057255.1	Enterobacteriaceae	Enterobacter	Enterobacter cloacae
299766_SAMN03197770_GCA_001057375	GCA_001057315.1	Enterobacteriaceae	Enterobacter	Enterobacter cloacae
571_SAMN03197783_GCA_001057405	GCA_001057375.1	Enterobacteriaceae	Enterobacter	Enterobacter hormaechei
299767_SAMN03197808_GCA_001057535	GCA_001057405.1	Enterobacteriaceae	KlebsiellaRaoultella	Klebsiella oxytoca
208224_SAMN03197810_GCA_001057545	GCA_001057535.1	Enterobacteriaceae	Enterobacter	Enterobacter ludwigii
550_SAMN03197824_GCA_001057675	GCA_001057545.1	Enterobacteriaceae	Enterobacter	Enterobacter kobei
881260_SAMN03197829_GCA_001057695	GCA_001057675.1	Enterobacteriaceae	Enterobacter	Enterobacter cloacae
208224_SAMN03197830_GCA_001057735	GCA_001057695.1	Enterobacteriaceae	Enterobacter	Enterobacter bugandensis
61645_SAMN03197886_GCA_001057935	GCA_001057735.1	Enterobacteriaceae	Enterobacter	Enterobacter kobei
548_SAMN03197885_GCA_001057945	GCA_001057935.1	Enterobacteriaceae	Enterobacter	Enterobacter asburiae
208224_SAMN03197979_GCA_001058415	GCA_001057945.1	Enterobacteriaceae	KlebsiellaRaoultella	Klebsiella aerogenes
546_SAMN03198018_GCA_001058505	GCA_001058415.1	Enterobacteriaceae	Enterobacter	Enterobacter kobei
208224_SAMN03198059_GCA_001058605	GCA_001058505.1	Enterobacteriaceae	Citrobacter	Citrobacter freundii
548_SAMN03198068_GCA_001058645	GCA_001058605.1	Enterobacteriaceae	Enterobacter	Enterobacter kobei
546_SAMN03198081_GCA_001058675	GCA_001058645.1	Enterobacteriaceae	KlebsiellaRaoultella	Klebsiella aerogenes
61645_SAMN03198102_GCA_001059535	GCA_001058675.1	Enterobacteriaceae	Citrobacter	Citrobacter freundii
57706_SAMN03198210_GCA_001059745	GCA_001059535.1	Enterobacteriaceae	Enterobacter	Enterobacter asburiae
299766_SAMN03198179_GCA_001059905	GCA_001059745.1	Enterobacteriaceae	Citrobacter	Citrobacter braakii
548_SAMN03198185_GCA_001059975	GCA_001059905.1	Enterobacteriaceae	Enterobacter	Enterobacter hormaechei
61645_SAMN03198217_GCA_001060045	GCA_001059975.1	Enterobacteriaceae	KlebsiellaRaoultella	Klebsiella aerogenes
615_SAMN03197207_GCA_001060625	GCA_001060045.1	Enterobacteriaceae	Enterobacter	Enterobacter asburiae
615_SAMN03197208_GCA_001060655	GCA_001060625.1	Enterobacteriaceae	Serratia	Serratia marcescens
1463164_SAMN03197266_GCA_001060825	GCA_001060655.1	Enterobacteriaceae	Serratia	Serratia marcescens
615_SAMN03197144_GCA_001061145	GCA_001060825.1	Enterobacteriaceae	KlebsiellaRaoultella	Klebsiella quasipneumoniae
57706_SAMN03197132_GCA_001062165	GCA_001061145.1	Enterobacteriaceae	Serratia	Serratia marcescens
615_SAMN03197143_GCA_001062235	GCA_001062165.1	Enterobacteriaceae	Citrobacter	Citrobacter braakii
614_SAMN03197392_GCA_001062925	GCA_001062235.1	Enterobacteriaceae	Serratia	Serratia marcescens
624_SAMN03197464_GCA_001063115	GCA_001062925.1	Enterobacteriaceae	Serratia	Serratia liquefaciens
615_SAMN03197469_GCA_001063125	GCA_001063115.1	Enterobacteriaceae	Shigella	Shigella sonnei
615_SAMN03197474_GCA_001063145	GCA_001063125.1	Enterobacteriaceae	Serratia	Serratia marcescens
615_SAMN03197480_GCA_001063175	GCA_001063145.1	Enterobacteriaceae	Serratia	Serratia marcescens
615_SAMN03197481_GCA_001064335	GCA_001063175.1	Enterobacteriaceae	Serratia	Serratia marcescens
615_SAMN03197484_GCA_001064345	GCA_001064335.1	Enterobacteriaceae	Serratia	Serratia marcescens
615_SAMN03197501_GCA_001064455	GCA_001064345.1	Enterobacteriaceae	Serratia	Serratia marcescens
573_SAMN03197629_GCA_001064955	GCA_001064455.1	Enterobacteriaceae	Serratia	Serratia marcescens
615_SAMN03197728_GCA_001065325	GCA_001064955.1	Enterobacteriaceae	KlebsiellaRaoultella	Klebsiella pneumoniae
615_SAMN03197744_GCA_001065405	GCA_001065325.1	Enterobacteriaceae	Serratia	Serratia marcescens
575_SAMN03197826_GCA_001065685	GCA_001065405.1	Enterobacteriaceae	Serratia	Serratia marcescens
57706_SAMN03197842_GCA_001065805	GCA_001065685.1	Enterobacteriaceae	KlebsiellaRaoultella	Raoultella planticola
244366_SAMN03197874_GCA_001065855	GCA_001065805.1	Enterobacteriaceae	Citrobacter	Citrobacter braakii
244366_SAMN03197991_GCA_001066265	GCA_001065855.1	Enterobacteriaceae	KlebsiellaRaoultella	Klebsiella variicola
244366_SAMN03198000_GCA_001066315	GCA_001066265.1	Enterobacteriaceae	KlebsiellaRaoultella	Klebsiella variicola
54291_SAMN03198025_GCA_001066395	GCA_001066315.1	Enterobacteriaceae	KlebsiellaRaoultella	Klebsiella variicola
244366_SAMN03198040_GCA_001066505	GCA_001066395.1	Enterobacteriaceae	KlebsiellaRaoultella	Raoultella ornithinolytica
244366_SAMN03198042_GCA_001066535	GCA_001066505.1	Enterobacteriaceae	KlebsiellaRaoultella	Klebsiella variicola
244366_SAMN03198043_GCA_001066555	GCA_001066535.1	Enterobacteriaceae	KlebsiellaRaoultella	Klebsiella variicola
244366_SAMN03198041_GCA_001067475	GCA_001066555.1	Enterobacteriaceae	KlebsiellaRaoultella	Klebsiella variicola
244366_SAMN03198044_GCA_001067495	GCA_001067475.1	Enterobacteriaceae	KlebsiellaRaoultella	Klebsiella variicola
1667327_SAMN03198073_GCA_001067585	GCA_001067495.1	Enterobacteriaceae	KlebsiellaRaoultella	Klebsiella variicola
57706_SAMN03198201_GCA_001067775	GCA_001067585.1	Enterobacteriaceae	KlebsiellaRaoultella	Klebsiella quasipneumoniae
301102_SAMN03198137_GCA_001075365	GCA_001067775.1	Enterobacteriaceae	Citrobacter	Citrobacter braakii
1812935_SAMN03197221_GCA_001076175	GCA_001075365.1	Enterobacteriaceae	Enterobacter	Enterobacter hormaechei
61645_SAMN03197089_GCA_001076295	GCA_001076175.1	Enterobacteriaceae	Enterobacter	Enterobacter roggenkampii
621_SAMN03197465_GCA_001076355	GCA_001076295.1	Enterobacteriaceae	Enterobacter	Enterobacter asburiae
244366_SAMN03197316_GCA_001076365	GCA_001076355.1	Enterobacteriaceae	Shigella	Shigella boydii
299766_SAMN03197543_GCA_001076375	GCA_001076365.1	Enterobacteriaceae	KlebsiellaRaoultella	Klebsiella variicola
615_SAMN03197488_GCA_001076625	GCA_001076375.1	Enterobacteriaceae	Enterobacter	Enterobacter hormaechei
550_SAMN03197831_GCA_001077015	GCA_001076625.1	Enterobacteriaceae	Serratia	Serratia marcescens
1134687_SAMN03198005_GCA_001077175	GCA_001077015.1	Enterobacteriaceae	Enterobacter	Enterobacter cloacae
562_SAMN03782450_GCA_001077865	GCA_001077175.1	Enterobacteriaceae	KlebsiellaRaoultella	Klebsiella michiganensis
883116_SAMN00254032_GCA_001078175	GCA_001077865.1	Enterobacteriaceae	Escherichia	Escherichia coli
883119_SAMN00254035_GCA_001078195	GCA_001078175.1	Enterobacteriaceae	KlebsiellaRaoultella	Klebsiella oxytoca
883123_SAMN02463897_GCA_001078235	GCA_001078195.1	Enterobacteriaceae	KlebsiellaRaoultella	Klebsiella oxytoca
883124_SAMN00254038_GCA_001078255	GCA_001078235.1	Enterobacteriaceae	KlebsiellaRaoultella	Klebsiella oxytoca
90370_SAMEA2151767_GCA_001078765	GCA_001078255.1	Enterobacteriaceae	KlebsiellaRaoultella	Klebsiella oxytoca
90370_SAMEA1966830_GCA_001082465	GCA_001078765.1	Enterobacteriaceae	Salmonella	Salmonella enterica
630_SAMEA1486425_GCA_001084885	GCA_001082465.1	Enterobacteriaceae	Salmonella	Salmonella enterica
630_SAMEA980177_GCA_001085265	GCA_001084885.1	Yersiniaceae	Yersinia	Yersinia enterocolitica
28152_SAMEA859963_GCA_001085865	GCA_001085265.1	Yersiniaceae	Yersinia	Yersinia enterocolitica
630_SAMEA1486366_GCA_001086025	GCA_001085865.1	Yersiniaceae	Yersinia	Yersinia kristensenii
630_SAMEA980221_GCA_001086365	GCA_001086025.1	Yersiniaceae	Yersinia	Yersinia enterocolitica
630_SAMEA980132_GCA_001086525	GCA_001086365.1	Yersiniaceae	Yersinia	Yersinia enterocolitica
630_SAMEA980183_GCA_001087205	GCA_001086525.1	Yersiniaceae	Yersinia	Yersinia enterocolitica
630_SAMEA1486377_GCA_001087805	GCA_001087205.1	Yersiniaceae	Yersinia	Yersinia enterocolitica
631_SAMEA859852_GCA_001088505	GCA_001087805.1	Yersiniaceae	Yersinia	Yersinia enterocolitica
630_SAMEA1486319_GCA_001090225	GCA_001088505.1	Yersiniaceae	Yersinia	Yersinia intermedia
630_SAMEA980133_GCA_001090445	GCA_001090225.1	Yersiniaceae	Yersinia	Yersinia enterocolitica
630_SAMEA980199_GCA_001090885	GCA_001090445.1	Yersiniaceae	Yersinia	Yersinia enterocolitica
28152_SAMEA859938_GCA_001091065	GCA_001090885.1	Yersiniaceae	Yersinia	Yersinia enterocolitica
29483_SAMEA1486457_GCA_001091225	GCA_001091065.1	Yersiniaceae	Yersinia	Yersinia kristensenii
630_SAMEA859857_GCA_001097785	GCA_001091225.1	Yersiniaceae	Yersinia	Yersinia aldovae
630_SAMEA980135_GCA_001098085	GCA_001097785.1	Yersiniaceae	Yersinia	Yersinia enterocolitica
630_SAMEA980213_GCA_001102185	GCA_001098085.1	Yersiniaceae	Yersinia	Yersinia enterocolitica
630_SAMEA980198_GCA_001102905	GCA_001102185.1	Yersiniaceae	Yersinia	Yersinia enterocolitica
630_SAMEA980187_GCA_001103745	GCA_001102905.1	Yersiniaceae	Yersinia	Yersinia enterocolitica
633_SAMEA859877_GCA_001104045	GCA_001103745.1	Yersiniaceae	Yersinia	Yersinia enterocolitica
631_SAMEA859961_GCA_001104645	GCA_001104045.1	Yersiniaceae	Yersinia	Yersinia pseudotuberculosis
630_SAMEA1486286_GCA_001105265	GCA_001104645.1	Yersiniaceae	Yersinia	Yersinia intermedia
630_SAMEA1486392_GCA_001105985	GCA_001105265.1	Yersiniaceae	Yersinia	Yersinia enterocolitica
630_SAMEA980208_GCA_001106265	GCA_001105985.1	Yersiniaceae	Yersinia	Yersinia enterocolitica
630_SAMEA1486395_GCA_001107025	GCA_001106265.1	Yersiniaceae	Yersinia	Yersinia enterocolitica
633_SAMEA859924_GCA_001108005	GCA_001107025.1	Yersiniaceae	Yersinia	Yersinia enterocolitica
33060_SAMEA859854_GCA_001108385	GCA_001108005.1	Yersiniaceae	Yersinia	Yersinia pseudotuberculosis
633_SAMEA859889_GCA_001110725	GCA_001108385.1	Yersiniaceae	Yersinia	Yersinia mollaretii
90370_SAMEA2059523_GCA_001111685	GCA_001110725.1	Yersiniaceae	Yersinia	Yersinia pseudotuberculosis
630_SAMEA980222_GCA_001116445	GCA_001111685.1	Enterobacteriaceae	Salmonella	Salmonella enterica
90370_SAMEA1687846_GCA_001118165	GCA_001116445.1	Yersiniaceae	Yersinia	Yersinia enterocolitica
630_SAMEA980214_GCA_001118285	GCA_001118165.1	Enterobacteriaceae	Salmonella	Salmonella enterica
630_SAMEA980215_GCA_001120245	GCA_001118285.1	Yersiniaceae	Yersinia	Yersinia enterocolitica
90370_SAMEA2149555_GCA_001120625	GCA_001120245.1	Yersiniaceae	Yersinia	Yersinia enterocolitica
630_SAMEA1486340_GCA_001121425	GCA_001120625.1	Enterobacteriaceae	Salmonella	Salmonella enterica
29483_SAMEA1486374_GCA_001122605	GCA_001121425.1	Yersiniaceae	Yersinia	Yersinia enterocolitica
633_SAMEA859940_GCA_001123345	GCA_001122605.1	Yersiniaceae	Yersinia	Yersinia aldovae
90370_SAMEA1572863_GCA_001123485	GCA_001123345.1	Yersiniaceae	Yersinia	Yersinia pseudotuberculosis
633_SAMEA859912_GCA_001124425	GCA_001123485.1	Enterobacteriaceae	Salmonella	Salmonella enterica
630_SAMEA1486440_GCA_001124705	GCA_001124425.1	Yersiniaceae	Yersinia	Yersinia pseudotuberculosis
633_SAMEA859893_GCA_001125265	GCA_001124705.1	Yersiniaceae	Yersinia	Yersinia enterocolitica
630_SAMEA980204_GCA_001125285	GCA_001125265.1	Yersiniaceae	Yersinia	Yersinia pseudotuberculosis
630_SAMEA980175_GCA_001125325	GCA_001125285.1	Yersiniaceae	Yersinia	Yersinia enterocolitica
33060_SAMEA859902_GCA_001127065	GCA_001125325.1	Yersiniaceae	Yersinia	Yersinia enterocolitica
90370_SAMEA2152909_GCA_001127185	GCA_001127065.1	Yersiniaceae	Yersinia	Yersinia mollaretii
90370_SAMEA2145422_GCA_001127645	GCA_001127185.1	Enterobacteriaceae	Salmonella	Salmonella enterica
634_SAMEA859906_GCA_001131685	GCA_001127645.1	Enterobacteriaceae	Salmonella	Salmonella enterica
90370_SAMEA2057368_GCA_001132605	GCA_001131685.1	Yersiniaceae	Yersinia	Yersinia bercovieri
28152_SAMEA859960_GCA_001134585	GCA_001132605.1	Enterobacteriaceae	Salmonella	Salmonella enterica
29484_SAMEA859901_GCA_001135485	GCA_001134585.1	Yersiniaceae	Yersinia	Yersinia kristensenii
630_SAMEA1486348_GCA_001135745	GCA_001135485.1	Yersiniaceae	Yersinia	Yersinia frederiksenii
633_SAMEA859926_GCA_001136125	GCA_001135745.1	Yersiniaceae	Yersinia	Yersinia enterocolitica
630_SAMEA859973_GCA_001136265	GCA_001136125.1	Yersiniaceae	Yersinia	Yersinia pseudotuberculosis
90370_SAMEA2066531_GCA_001138465	GCA_001136265.1	Yersiniaceae	Yersinia	Yersinia enterocolitica
630_SAMEA1486301_GCA_001139785	GCA_001138465.1	Enterobacteriaceae	Salmonella	Salmonella enterica
29483_SAMEA1486450_GCA_001139945	GCA_001139785.1	Yersiniaceae	Yersinia	Yersinia enterocolitica
631_SAMEA859968_GCA_001140765	GCA_001139945.1	Yersiniaceae	Yersinia	Yersinia aldovae
419257_SAMEA859927_GCA_001142305	GCA_001140765.1	Yersiniaceae	Yersinia	Yersinia intermedia
29484_SAMEA859868_GCA_001142745	GCA_001142305.1	Yersiniaceae	Yersinia	Yersinia massiliensis
633_SAMEA859911_GCA_001144105	GCA_001142745.1	Yersiniaceae	Yersinia	Yersinia frederiksenii
28152_SAMEA859932_GCA_001144805	GCA_001144105.1	Yersiniaceae	Yersinia	Yersinia pseudotuberculosis
630_SAMEA1486356_GCA_001146765	GCA_001144805.1	Yersiniaceae	Yersinia	Yersinia kristensenii
33060_SAMEA859879_GCA_001149645	GCA_001146765.1	Yersiniaceae	Yersinia	Yersinia enterocolitica
630_SAMEA980131_GCA_001149865	GCA_001149645.1	Yersiniaceae	Yersinia	Yersinia mollaretii
631_SAMEA859851_GCA_001150525	GCA_001149865.1	Yersiniaceae	Yersinia	Yersinia enterocolitica
630_SAMEA980218_GCA_001150845	GCA_001150525.1	Yersiniaceae	Yersinia	Yersinia intermedia
633_SAMEA859917_GCA_001150985	GCA_001150845.1	Yersiniaceae	Yersinia	Yersinia enterocolitica
29484_SAMEA859881_GCA_001151185	GCA_001150985.1	Yersiniaceae	Yersinia	Yersinia pseudotuberculosis
630_SAMEA980186_GCA_001151605	GCA_001151185.1	Yersiniaceae	Yersinia	Yersinia frederiksenii
90370_SAMEA1572063_GCA_001151825	GCA_001151605.1	Yersiniaceae	Yersinia	Yersinia enterocolitica
29485_SAMEA859904_GCA_001152185	GCA_001151825.1	Enterobacteriaceae	Salmonella	Salmonella enterica
28152_SAMEA859905_GCA_001153365	GCA_001152185.1	Yersiniaceae	Yersinia	Yersinia rohdei
631_SAMEA859946_GCA_001153385	GCA_001153365.1	Yersiniaceae	Yersinia	Yersinia kristensenii
633_SAMEA859903_GCA_001157205	GCA_001153385.1	Yersiniaceae	Yersinia	Yersinia intermedia
631_SAMEA859947_GCA_001157385	GCA_001157205.1	Yersiniaceae	Yersinia	Yersinia pseudotuberculosis
90370_SAMEA1930227_GCA_001158025	GCA_001157385.1	Yersiniaceae	Yersinia	Yersinia intermedia
29484_SAMEA859965_GCA_001158365	GCA_001158025.1	Enterobacteriaceae	Salmonella	Salmonella enterica
630_SAMEA1486408_GCA_001160045	GCA_001158365.1	Yersiniaceae	Yersinia	Yersinia frederiksenii
630_SAMEA1486389_GCA_001160345	GCA_001160045.1	Yersiniaceae	Yersinia	Yersinia enterocolitica
29483_SAMEA1486379_GCA_001164505	GCA_001160345.1	Yersiniaceae	Yersinia	Yersinia enterocolitica
633_SAMEA859909_GCA_001166025	GCA_001164505.1	Yersiniaceae	Yersinia	Yersinia aldovae
631_SAMEA859871_GCA_001166625	GCA_001166025.1	Yersiniaceae	Yersinia	Yersinia pseudotuberculosis
29486_SAMEA859855_GCA_001166725	GCA_001166625.1	Yersiniaceae	Yersinia	Yersinia intermedia
631_SAMEA859880_GCA_001167085	GCA_001166725.1	Yersiniaceae	Yersinia	Yersinia ruckeri
630_SAMEA980207_GCA_001168925	GCA_001167085.1	Yersiniaceae	Yersinia	Yersinia intermedia
630_SAMEA980179_GCA_001170365	GCA_001168925.1	Yersiniaceae	Yersinia	Yersinia enterocolitica
630_SAMEA980205_GCA_001171185	GCA_001170365.1	Yersiniaceae	Yersinia	Yersinia enterocolitica
633_SAMEA859890_GCA_001172325	GCA_001171185.1	Yersiniaceae	Yersinia	Yersinia enterocolitica
29486_SAMEA859856_GCA_001172905	GCA_001172325.1	Yersiniaceae	Yersinia	Yersinia pseudotuberculosis
90370_SAMEA2057372_GCA_001173685	GCA_001172905.1	Yersiniaceae	Yersinia	Yersinia ruckeri
630_SAMEA980194_GCA_001174945	GCA_001173685.1	Enterobacteriaceae	Salmonella	Salmonella enterica
630_SAMEA980168_GCA_001174965	GCA_001174945.1	Yersiniaceae	Yersinia	Yersinia enterocolitica
630_SAMEA980150_GCA_001174985	GCA_001174965.1	Yersiniaceae	Yersinia	Yersinia enterocolitica
630_SAMEA980216_GCA_001182085	GCA_001174985.1	Yersiniaceae	Yersinia	Yersinia enterocolitica
630_SAMEA980138_GCA_001182105	GCA_001182085.1	Yersiniaceae	Yersinia	Yersinia enterocolitica
630_SAMEA980170_GCA_001182125	GCA_001182105.1	Yersiniaceae	Yersinia	Yersinia enterocolitica
630_SAMEA980189_GCA_001182145	GCA_001182125.1	Yersiniaceae	Yersinia	Yersinia enterocolitica
630_SAMEA980191_GCA_001182165	GCA_001182145.1	Yersiniaceae	Yersinia	Yersinia enterocolitica
630_SAMEA980201_GCA_001182205	GCA_001182165.1	Yersiniaceae	Yersinia	Yersinia enterocolitica
630_SAMEA980203_GCA_001182225	GCA_001182205.1	Yersiniaceae	Yersinia	Yersinia enterocolitica
630_SAMEA980206_GCA_001182245	GCA_001182225.1	Yersiniaceae	Yersinia	Yersinia enterocolitica
630_SAMEA1486299_GCA_001182345	GCA_001182245.1	Yersiniaceae	Yersinia	Yersinia enterocolitica
630_SAMEA1486311_GCA_001182365	GCA_001182345.1	Yersiniaceae	Yersinia	Yersinia enterocolitica
562_SAMN03798494_GCA_001182805	GCA_001182365.1	Yersiniaceae	Yersinia	Yersinia enterocolitica
630_SAMEA1486420_GCA_001182965	GCA_001182805.1	Enterobacteriaceae	Escherichia	Escherichia coli
573_SAMN03280379_GCA_001185695	GCA_001182965.1	Yersiniaceae	Yersinia	Yersinia enterocolitica
573_SAMN03280353_GCA_001185755	GCA_001185695.1	Enterobacteriaceae	KlebsiellaRaoultella	Klebsiella pneumoniae
573_SAMN03280328_GCA_001185825	GCA_001185755.1	Enterobacteriaceae	KlebsiellaRaoultella	Klebsiella pneumoniae
573_SAMN03280319_GCA_001185835	GCA_001185825.1	Enterobacteriaceae	KlebsiellaRaoultella	Klebsiella pneumoniae
573_SAMN03280279_GCA_001185915	GCA_001185835.1	Enterobacteriaceae	KlebsiellaRaoultella	Klebsiella pneumoniae
573_SAMN03280267_GCA_001185945	GCA_001185915.1	Enterobacteriaceae	KlebsiellaRaoultella	Klebsiella pneumoniae
573_SAMN03280246_GCA_001186025	GCA_001185945.1	Enterobacteriaceae	KlebsiellaRaoultella	Klebsiella pneumoniae
573_SAMN03280229_GCA_001186065	GCA_001186025.1	Enterobacteriaceae	KlebsiellaRaoultella	Klebsiella pneumoniae
158836_SAMN03776151_GCA_001187305	GCA_001186065.1	Enterobacteriaceae	KlebsiellaRaoultella	Klebsiella pneumoniae
244366_SAMN03840627_GCA_001187805	GCA_001187305.1	Enterobacteriaceae	Enterobacter	Enterobacter hormaechei
244366_SAMN03840749_GCA_001187825	GCA_001187805.1	Enterobacteriaceae	KlebsiellaRaoultella	Klebsiella variicola
623_SAMN03255439_GCA_001188055	GCA_001187825.1	Enterobacteriaceae	KlebsiellaRaoultella	Klebsiella variicola
1345709_SAMN03943539_GCA_001188325	GCA_001188055.2	Enterobacteriaceae	Shigella	Shigella flexneri
1345700_SAMN03943538_GCA_001188335	GCA_001188325.1	Yersiniaceae	Yersinia	Yersinia pestis
1345701_SAMN02769799_GCA_001188675	GCA_001188335.1	Yersiniaceae	Yersinia	Yersinia pestis
1345703_SAMN03782999_GCA_001188695	GCA_001188675.1	Yersiniaceae	Yersinia	Yersinia pestis
1345705_SAMN03783057_GCA_001188715	GCA_001188695.1	Yersiniaceae	Yersinia	Yersinia pestis
1345710_SAMN03943674_GCA_001188735	GCA_001188715.1	Yersiniaceae	Yersinia	Yersinia pestis
1345708_SAMN03943569_GCA_001188755	GCA_001188735.1	Yersiniaceae	Yersinia	Yersinia pestis
1345707_SAMN03943654_GCA_001188775	GCA_001188755.1	Yersiniaceae	Yersinia	Yersinia pestis
1345706_SAMN03943655_GCA_001188795	GCA_001188775.1	Yersiniaceae	Yersinia	Yersinia pestis
1345702_SAMN03941711_GCA_001188815	GCA_001188795.1	Yersiniaceae	Yersinia	Yersinia pestis
1345704_SAMN03783058_GCA_001188935	GCA_001188815.1	Yersiniaceae	Yersinia	Yersinia pestis
550_SAMN03776124_GCA_001190095	GCA_001188935.1	Yersiniaceae	Yersinia	Yersinia pestis
208224_SAMN03776116_GCA_001190105	GCA_001190095.1	Enterobacteriaceae	Enterobacter	Enterobacter cloacae
1667327_SAMN03801514_GCA_001208885	GCA_001190105.1	Enterobacteriaceae	Enterobacter	Enterobacter kobei
85569_SAMEA773582_GCA_001217045	GCA_001208885.1	Enterobacteriaceae	KlebsiellaRaoultella	Klebsiella quasipneumoniae
630_SAMEA980164_GCA_001217565	GCA_001217045.1	Enterobacteriaceae	Salmonella	Salmonella enterica
630_SAMEA980174_GCA_001217685	GCA_001217565.1	Yersiniaceae	Yersinia	Yersinia enterocolitica
630_SAMEA980137_GCA_001217745	GCA_001217685.1	Yersiniaceae	Yersinia	Yersinia enterocolitica
29485_SAMEA859954_GCA_001217805	GCA_001217745.1	Yersiniaceae	Yersinia	Yersinia enterocolitica
630_SAMEA980169_GCA_001218005	GCA_001217805.1	Yersiniaceae	Yersinia	Yersinia rohdei
631_SAMEA859882_GCA_001218045	GCA_001218005.1	Yersiniaceae	Yersinia	Yersinia enterocolitica
630_SAMEA980145_GCA_001218165	GCA_001218045.1	Yersiniaceae	Yersinia	Yersinia intermedia
29484_SAMEA859860_GCA_001218185	GCA_001218165.1	Yersiniaceae	Yersinia	Yersinia enterocolitica
630_SAMEA1486359_GCA_001218485	GCA_001218185.1	Yersiniaceae	Yersinia	Yersinia frederiksenii
630_SAMEA980210_GCA_001218525	GCA_001218485.1	Yersiniaceae	Yersinia	Yersinia enterocolitica
33060_SAMEA859850_GCA_001218645	GCA_001218525.1	Yersiniaceae	Yersinia	Yersinia enterocolitica
630_SAMEA980142_GCA_001218705	GCA_001218645.1	Yersiniaceae	Yersinia	Yersinia mollaretii
630_SAMEA980184_GCA_001218905	GCA_001218705.1	Yersiniaceae	Yersinia	Yersinia enterocolitica
630_SAMEA980212_GCA_001219245	GCA_001218905.1	Yersiniaceae	Yersinia	Yersinia enterocolitica
630_SAMEA980161_GCA_001219325	GCA_001219245.1	Yersiniaceae	Yersinia	Yersinia enterocolitica
630_SAMEA980165_GCA_001219345	GCA_001219325.1	Yersiniaceae	Yersinia	Yersinia enterocolitica
630_SAMEA980173_GCA_001219385	GCA_001219345.1	Yersiniaceae	Yersinia	Yersinia enterocolitica
630_SAMEA980182_GCA_001219605	GCA_001219385.1	Yersiniaceae	Yersinia	Yersinia enterocolitica
630_SAMEA980154_GCA_001219625	GCA_001219605.1	Yersiniaceae	Yersinia	Yersinia enterocolitica
630_SAMEA980162_GCA_001219745	GCA_001219625.1	Yersiniaceae	Yersinia	Yersinia enterocolitica
630_SAMEA980160_GCA_001219785	GCA_001219745.1	Yersiniaceae	Yersinia	Yersinia enterocolitica
630_SAMEA980151_GCA_001220045	GCA_001219785.1	Yersiniaceae	Yersinia	Yersinia enterocolitica
630_SAMEA1486353_GCA_001220085	GCA_001220045.1	Yersiniaceae	Yersinia	Yersinia enterocolitica
630_SAMEA980157_GCA_001220145	GCA_001220085.1	Yersiniaceae	Yersinia	Yersinia enterocolitica
630_SAMEA980140_GCA_001220185	GCA_001220145.1	Yersiniaceae	Yersinia	Yersinia enterocolitica
630_SAMEA980197_GCA_001220485	GCA_001220185.1	Yersiniaceae	Yersinia	Yersinia enterocolitica
630_SAMEA980180_GCA_001220565	GCA_001220485.1	Yersiniaceae	Yersinia	Yersinia enterocolitica
630_SAMEA980144_GCA_001220745	GCA_001220565.1	Yersiniaceae	Yersinia	Yersinia enterocolitica
33060_SAMEA859865_GCA_001220765	GCA_001220745.1	Yersiniaceae	Yersinia	Yersinia enterocolitica
633_SAMEA859888_GCA_001220805	GCA_001220765.1	Yersiniaceae	Yersinia	Yersinia mollaretii
630_SAMEA980155_GCA_001220825	GCA_001220805.1	Yersiniaceae	Yersinia	Yersinia pseudotuberculosis
33060_SAMEA859952_GCA_001220845	GCA_001220825.1	Yersiniaceae	Yersinia	Yersinia enterocolitica
630_SAMEA980181_GCA_001221085	GCA_001220845.1	Yersiniaceae	Yersinia	Yersinia mollaretii
630_SAMEA980156_GCA_001221145	GCA_001221085.1	Yersiniaceae	Yersinia	Yersinia enterocolitica
631_SAMEA859863_GCA_001221165	GCA_001221145.1	Yersiniaceae	Yersinia	Yersinia enterocolitica
630_SAMEA980195_GCA_001221865	GCA_001221165.1	Yersiniaceae	Yersinia	Yersinia intermedia
630_SAMEA980185_GCA_001222105	GCA_001221865.1	Yersiniaceae	Yersinia	Yersinia enterocolitica
630_SAMEA980158_GCA_001222265	GCA_001222105.1	Yersiniaceae	Yersinia	Yersinia enterocolitica
630_SAMEA980152_GCA_001222285	GCA_001222265.1	Yersiniaceae	Yersinia	Yersinia enterocolitica
630_SAMEA980172_GCA_001222305	GCA_001222285.1	Yersiniaceae	Yersinia	Yersinia enterocolitica
630_SAMEA980136_GCA_001222445	GCA_001222305.1	Yersiniaceae	Yersinia	Yersinia enterocolitica
630_SAMEA980141_GCA_001222745	GCA_001222445.1	Yersiniaceae	Yersinia	Yersinia enterocolitica
630_SAMEA980167_GCA_001222805	GCA_001222745.1	Yersiniaceae	Yersinia	Yersinia enterocolitica
29484_SAMEA859956_GCA_001222845	GCA_001222805.1	Yersiniaceae	Yersinia	Yersinia enterocolitica
33060_SAMEA859849_GCA_001222925	GCA_001222845.1	Yersiniaceae	Yersinia	Yersinia frederiksenii
630_SAMEA980148_GCA_001222985	GCA_001222925.1	Yersiniaceae	Yersinia	Yersinia mollaretii
630_SAMEA980153_GCA_001223065	GCA_001222985.1	Yersiniaceae	Yersinia	Yersinia enterocolitica
630_SAMEA980163_GCA_001223145	GCA_001223065.1	Yersiniaceae	Yersinia	Yersinia enterocolitica
29485_SAMEA859848_GCA_001223385	GCA_001223145.1	Yersiniaceae	Yersinia	Yersinia enterocolitica
630_SAMEA980139_GCA_001223425	GCA_001223385.1	Yersiniaceae	Yersinia	Yersinia rohdei
90370_SAMEA2144003_GCA_001240165	GCA_001223425.1	Yersiniaceae	Yersinia	Yersinia enterocolitica
1620419_SAMN03894148_GCA_001241895	GCA_001240165.1	Enterobacteriaceae	Salmonella	Salmonella enterica
633_SAMEA859939_GCA_001244655	GCA_001241895.1	Enterobacteriaceae	Salmonella	Salmonella enterica
631_SAMEA859966_GCA_001244675	GCA_001244655.1	Yersiniaceae	Yersinia	Yersinia pseudotuberculosis
633_SAMEA859931_GCA_001244855	GCA_001244675.1	Yersiniaceae	Yersinia	Yersinia intermedia
244366_SAMEA3488478_GCA_001261795	GCA_001244855.1	Yersiniaceae	Yersinia	Yersinia pseudotuberculosis
244366_SAMEA3487663_GCA_001261815	GCA_001261795.1	Enterobacteriaceae	KlebsiellaRaoultella	Klebsiella variicola
244366_SAMEA3488477_GCA_001261835	GCA_001261815.1	Enterobacteriaceae	KlebsiellaRaoultella	Klebsiella variicola
244366_SAMEA3488479_GCA_001261855	GCA_001261835.1	Enterobacteriaceae	KlebsiellaRaoultella	Klebsiella variicola
244366_SAMEA3487664_GCA_001261875	GCA_001261855.1	Enterobacteriaceae	KlebsiellaRaoultella	Klebsiella variicola
632_SAMN03817042_GCA_001261975	GCA_001261875.1	Enterobacteriaceae	KlebsiellaRaoultella	Klebsiella variicola
632_SAMN03816156_GCA_001261985	GCA_001261975.1	Yersiniaceae	Yersinia	Yersinia pestis
562_SAMN03455812_GCA_001262865	GCA_001261985.1	Yersiniaceae	Yersinia	Yersinia pestis
299767_SAMN03861996_GCA_001263115	GCA_001262865.1	Enterobacteriaceae	Escherichia	Escherichia coli
562_SAMN02640739_GCA_001266115	GCA_001263115.1	Enterobacteriaceae	Enterobacter	Enterobacter ludwigii
562_SAMEA3498456_GCA_001268185	GCA_001266115.1	Enterobacteriaceae	Escherichia	Escherichia coli
562_SAMEA3498487_GCA_001268465	GCA_001268185.1	Enterobacteriaceae	Escherichia	Escherichia coli
562_SAMEA3498488_GCA_001268605	GCA_001268465.1	Enterobacteriaceae	Escherichia	Escherichia coli
562_SAMEA3498484_GCA_001268785	GCA_001268605.1	Enterobacteriaceae	Escherichia	Escherichia coli
562_SAMEA3498462_GCA_001268845	GCA_001268785.1	Enterobacteriaceae	Escherichia	Escherichia coli
562_SAMEA3498453_GCA_001269085	GCA_001268845.1	Enterobacteriaceae	Escherichia	Escherichia coli
562_SAMEA3498444_GCA_001269265	GCA_001269085.1	Enterobacteriaceae	Escherichia	Escherichia coli
611_SAMN03894119_GCA_001272055	GCA_001269265.1	Enterobacteriaceae	Escherichia	Escherichia coli
149539_SAMN03894401_GCA_001272485	GCA_001272055.1	Enterobacteriaceae	Salmonella	Salmonella enterica
35703_SAMN03982883_GCA_001276105	GCA_001272485.1	Enterobacteriaceae	Salmonella	Salmonella enterica
35703_SAMN03982941_GCA_001276125	GCA_001276105.1	Enterobacteriaceae	Citrobacter	Citrobacter amalonaticus
158836_SAMN03753639_GCA_001276405	GCA_001276125.1	Enterobacteriaceae	Citrobacter	Citrobacter amalonaticus
61645_SAMN03753642_GCA_001276465	GCA_001276405.1	Enterobacteriaceae	Enterobacter	Enterobacter hormaechei
1159491_SAMN03938716_GCA_001277215	GCA_001276465.1	Enterobacteriaceae	Enterobacter	Enterobacter asburiae
1159554_SAMN03938717_GCA_001277235	GCA_001277215.2	Enterobacteriaceae	Cronobacter	Cronobacter malonaticus
28141_SAMN03938714_GCA_001277275	GCA_001277235.1	Enterobacteriaceae	Cronobacter	Cronobacter dublinensis
562_SAMEA1466123_GCA_001277455	GCA_001277275.1	Enterobacteriaceae	Cronobacter	Cronobacter sakazakii
1463165_SAMN03945398_GCA_001278905	GCA_001277455.1	Enterobacteriaceae	Escherichia	Escherichia coli
1463165_SAMN03955386_GCA_001280925	GCA_001278905.1	Enterobacteriaceae	KlebsiellaRaoultella	Klebsiella quasipneumoniae
1639133_SAMN03996567_GCA_001281005	GCA_001280925.1	Enterobacteriaceae	KlebsiellaRaoultella	Klebsiella quasipneumoniae
562_SAMEA1466200_GCA_001284725	GCA_001281005.1	Enterobacteriaceae	Citrobacter	Citrobacter portucalensis
562_SAMEA1531049_GCA_001286025	GCA_001284725.1	Enterobacteriaceae	Escherichia	Escherichia coli
214092_SAMN03160774_GCA_001293415	GCA_001286025.1	Enterobacteriaceae	Escherichia	Escherichia coli
1679171_SAMN03839877_GCA_001294805	GCA_001293415.1	Yersiniaceae	Yersinia	Yersinia pestis
385966_SAMN03839876_GCA_001294815	GCA_001294805.1	Yersiniaceae	Yersinia	Yersinia pestis
385966_SAMN03839871_GCA_001294825	GCA_001294815.1	Yersiniaceae	Yersinia	Yersinia pestis
385969_SAMN03839870_GCA_001294835	GCA_001294825.1	Yersiniaceae	Yersinia	Yersinia pestis
385965_SAMN03839878_GCA_001294885	GCA_001294835.1	Yersiniaceae	Yersinia	Yersinia pestis
385966_SAMN03861503_GCA_001294905	GCA_001294885.1	Yersiniaceae	Yersinia	Yersinia pestis
385966_SAMN03861512_GCA_001294915	GCA_001294905.1	Yersiniaceae	Yersinia	Yersinia pestis
385967_SAMN03839881_GCA_001294965	GCA_001294915.1	Yersiniaceae	Yersinia	Yersinia pestis
385968_SAMN03861481_GCA_001294975	GCA_001294965.1	Yersiniaceae	Yersinia	Yersinia pestis
385966_SAMN03861500_GCA_001294985	GCA_001294975.1	Yersiniaceae	Yersinia	Yersinia pestis
385969_SAMN03861510_GCA_001295025	GCA_001294985.1	Yersiniaceae	Yersinia	Yersinia pestis
385966_SAMN03839880_GCA_001295045	GCA_001295025.1	Yersiniaceae	Yersinia	Yersinia pestis
385966_SAMN03861513_GCA_001295055	GCA_001295045.1	Yersiniaceae	Yersinia	Yersinia pestis
385966_SAMN03861484_GCA_001295065	GCA_001295055.1	Yersiniaceae	Yersinia	Yersinia pestis
385966_SAMN03861483_GCA_001295105	GCA_001295065.1	Yersiniaceae	Yersinia	Yersinia pestis
385967_SAMN03861486_GCA_001295115	GCA_001295105.1	Yersiniaceae	Yersinia	Yersinia pestis
385968_SAMN03839879_GCA_001295145	GCA_001295115.1	Yersiniaceae	Yersinia	Yersinia pestis
385966_SAMN03861482_GCA_001295185	GCA_001295145.1	Yersiniaceae	Yersinia	Yersinia pestis
550_SAMEA2247599_GCA_001299075	GCA_001295185.1	Yersiniaceae	Yersinia	Yersinia pestis
630_SAMN03078687_GCA_001304755	GCA_001299075.1	Enterobacteriaceae	Enterobacter	Enterobacter cloacae
630_SAMN03490473_GCA_001305635	GCA_001304755.1	Yersiniaceae	Yersinia	Yersinia enterocolitica
546_SAMN04038590_GCA_001306025	GCA_001305635.1	Yersiniaceae	Yersinia	Yersinia enterocolitica
511145_SAMN03203487_GCA_001308065	GCA_001306025.1	Enterobacteriaceae	Citrobacter	Citrobacter freundii
28141_SAMN02839386_GCA_001308935	GCA_001308065.1	Enterobacteriaceae	Escherichia	Escherichia coli
28141_SAMN02839371_GCA_001308945	GCA_001308935.1	Enterobacteriaceae	Cronobacter	Cronobacter sakazakii
28141_SAMN02786796_GCA_001308955	GCA_001308945.1	Enterobacteriaceae	Cronobacter	Cronobacter sakazakii
28141_SAMN02838910_GCA_001308965	GCA_001308955.1	Enterobacteriaceae	Cronobacter	Cronobacter sakazakii
28141_SAMN02840766_GCA_001309015	GCA_001308965.1	Enterobacteriaceae	Cronobacter	Cronobacter sakazakii
28141_SAMN02840767_GCA_001309035	GCA_001309015.1	Enterobacteriaceae	Cronobacter	Cronobacter sakazakii
28141_SAMN02840765_GCA_001309045	GCA_001309035.1	Enterobacteriaceae	Cronobacter	Cronobacter sakazakii
28141_SAMN02840768_GCA_001309055	GCA_001309045.1	Enterobacteriaceae	Cronobacter	Cronobacter sakazakii
28141_SAMN02840769_GCA_001309095	GCA_001309055.1	Enterobacteriaceae	Cronobacter	Cronobacter sakazakii
28141_SAMN02840770_GCA_001309115	GCA_001309095.1	Enterobacteriaceae	Cronobacter	Cronobacter sakazakii
28141_SAMN02840782_GCA_001309135	GCA_001309115.1	Enterobacteriaceae	Cronobacter	Cronobacter sakazakii
28141_SAMN02840785_GCA_001309155	GCA_001309135.1	Enterobacteriaceae	Cronobacter	Cronobacter sakazakii
28141_SAMN02840783_GCA_001309175	GCA_001309155.1	Enterobacteriaceae	Cronobacter	Cronobacter sakazakii
28141_SAMN02840807_GCA_001309185	GCA_001309175.1	Enterobacteriaceae	Cronobacter	Cronobacter sakazakii
28141_SAMN02840816_GCA_001309215	GCA_001309185.1	Enterobacteriaceae	Cronobacter	Cronobacter sakazakii
28141_SAMN02840809_GCA_001309225	GCA_001309215.1	Enterobacteriaceae	Cronobacter	Cronobacter sakazakii
28141_SAMN02840819_GCA_001309275	GCA_001309225.1	Enterobacteriaceae	Cronobacter	Cronobacter sakazakii
28141_SAMN02840976_GCA_001309295	GCA_001309275.1	Enterobacteriaceae	Cronobacter	Cronobacter sakazakii
28141_SAMN02840978_GCA_001309305	GCA_001309295.1	Enterobacteriaceae	Cronobacter	Cronobacter sakazakii
28141_SAMN02840980_GCA_001309315	GCA_001309305.1	Enterobacteriaceae	Cronobacter	Cronobacter sakazakii
28141_SAMN02840979_GCA_001309345	GCA_001309315.1	Enterobacteriaceae	Cronobacter	Cronobacter sakazakii
28141_SAMN02840983_GCA_001309375	GCA_001309345.1	Enterobacteriaceae	Cronobacter	Cronobacter sakazakii
28141_SAMN02840982_GCA_001309385	GCA_001309375.1	Enterobacteriaceae	Cronobacter	Cronobacter sakazakii
28141_SAMN02837661_GCA_001309415	GCA_001309385.1	Enterobacteriaceae	Cronobacter	Cronobacter sakazakii
28141_SAMN03650261_GCA_001309435	GCA_001309415.1	Enterobacteriaceae	Cronobacter	Cronobacter sakazakii
61645_SAMN03792301_GCA_001316445	GCA_001309435.1	Enterobacteriaceae	Cronobacter	Cronobacter sakazakii
208224_SAMN04011437_GCA_001316705	GCA_001316445.2	Enterobacteriaceae	Enterobacter	Enterobacter asburiae
1812934_SAMN04011424_GCA_001316815	GCA_001316705.2	Enterobacteriaceae	Enterobacter	Enterobacter kobei
1812935_SAMN04011448_GCA_001317055	GCA_001316815.2	Enterobacteriaceae	Enterobacter	Enterobacter hormaechei
61645_SAMN04011452_GCA_001317125	GCA_001317055.2	Enterobacteriaceae	Enterobacter	Enterobacter roggenkampii
208224_SAMN04011456_GCA_001317225	GCA_001317125.2	Enterobacteriaceae	Enterobacter	Enterobacter asburiae
61645_SAMN04011459_GCA_001317235	GCA_001317225.2	Enterobacteriaceae	Enterobacter	Enterobacter kobei
1134687_SAMN04011463_GCA_001317245	GCA_001317235.2	Enterobacteriaceae	Enterobacter	Enterobacter asburiae
630_SAMEA980128_GCA_001319305	GCA_001317245.2	Enterobacteriaceae	KlebsiellaRaoultella	Klebsiella michiganensis
630_SAMEA980130_GCA_001319325	GCA_001319305.1	Yersiniaceae	Yersinia	Yersinia enterocolitica
630_SAMEA980134_GCA_001319345	GCA_001319325.1	Yersiniaceae	Yersinia	Yersinia enterocolitica
630_SAMEA980176_GCA_001319365	GCA_001319345.1	Yersiniaceae	Yersinia	Yersinia enterocolitica
630_SAMEA980178_GCA_001319385	GCA_001319365.1	Yersiniaceae	Yersinia	Yersinia enterocolitica
630_SAMEA980188_GCA_001319405	GCA_001319385.1	Yersiniaceae	Yersinia	Yersinia enterocolitica
630_SAMEA980190_GCA_001319425	GCA_001319405.1	Yersiniaceae	Yersinia	Yersinia enterocolitica
630_SAMEA980192_GCA_001319445	GCA_001319425.1	Yersiniaceae	Yersinia	Yersinia enterocolitica
630_SAMEA980202_GCA_001319465	GCA_001319445.1	Yersiniaceae	Yersinia	Yersinia enterocolitica
630_SAMEA980219_GCA_001319505	GCA_001319465.1	Yersiniaceae	Yersinia	Yersinia enterocolitica
634_SAMEA859867_GCA_001319545	GCA_001319505.1	Yersiniaceae	Yersinia	Yersinia enterocolitica
29484_SAMEA859872_GCA_001319565	GCA_001319545.1	Yersiniaceae	Yersinia	Yersinia bercovieri
29484_SAMEA859873_GCA_001319585	GCA_001319565.1	Yersiniaceae	Yersinia	Yersinia frederiksenii
33060_SAMEA859874_GCA_001319605	GCA_001319585.1	Yersiniaceae	Yersinia	Yersinia frederiksenii
28152_SAMEA859878_GCA_001319625	GCA_001319605.1	Yersiniaceae	Yersinia	Yersinia mollaretii
631_SAMEA859883_GCA_001319645	GCA_001319625.1	Yersiniaceae	Yersinia	Yersinia kristensenii
633_SAMEA859895_GCA_001319665	GCA_001319645.1	Yersiniaceae	Yersinia	Yersinia intermedia
633_SAMEA859897_GCA_001319685	GCA_001319665.1	Yersiniaceae	Yersinia	Yersinia pseudotuberculosis
633_SAMEA859899_GCA_001319705	GCA_001319685.1	Yersiniaceae	Yersinia	Yersinia pseudotuberculosis
633_SAMEA859910_GCA_001319725	GCA_001319705.1	Yersiniaceae	Yersinia	Yersinia pseudotuberculosis
633_SAMEA859920_GCA_001319765	GCA_001319725.1	Yersiniaceae	Yersinia	Yersinia pseudotuberculosis
633_SAMEA859921_GCA_001319785	GCA_001319765.1	Yersiniaceae	Yersinia	Yersinia pseudotuberculosis
633_SAMEA859934_GCA_001319885	GCA_001319785.1	Yersiniaceae	Yersinia	Yersinia pseudotuberculosis
631_SAMEA859943_GCA_001319925	GCA_001319885.1	Yersiniaceae	Yersinia	Yersinia pseudotuberculosis
634_SAMEA859958_GCA_001319955	GCA_001319925.1	Yersiniaceae	Yersinia	Yersinia intermedia
29484_SAMEA859967_GCA_001319985	GCA_001319955.1	Yersiniaceae	Yersinia	Yersinia bercovieri
29485_SAMEA859969_GCA_001320025	GCA_001319985.1	Yersiniaceae	Yersinia	Yersinia frederiksenii
630_SAMEA1486282_GCA_001354555	GCA_001320025.1	Yersiniaceae	Yersinia	Yersinia rohdei
630_SAMEA1486332_GCA_001354575	GCA_001354555.1	Yersiniaceae	Yersinia	Yersinia enterocolitica
630_SAMEA1486383_GCA_001354595	GCA_001354575.1	Yersiniaceae	Yersinia	Yersinia enterocolitica
630_SAMEA1486413_GCA_001354615	GCA_001354595.1	Yersiniaceae	Yersinia	Yersinia enterocolitica
90370_SAMEA1572786_GCA_001355715	GCA_001354615.1	Yersiniaceae	Yersinia	Yersinia enterocolitica
90370_SAMEA1929453_GCA_001356815	GCA_001355715.1	Enterobacteriaceae	Salmonella	Salmonella enterica
90370_SAMEA2056358_GCA_001359535	GCA_001356815.1	Enterobacteriaceae	Salmonella	Salmonella enterica
90370_SAMEA2153513_GCA_001365475	GCA_001359535.1	Enterobacteriaceae	Salmonella	Salmonella enterica
90370_SAMEA2154370_GCA_001365835	GCA_001365475.1	Enterobacteriaceae	Salmonella	Salmonella enterica
90370_SAMEA2160925_GCA_001367755	GCA_001365835.1	Enterobacteriaceae	Salmonella	Salmonella enterica
90370_SAMEA2163050_GCA_001368415	GCA_001367755.1	Enterobacteriaceae	Salmonella	Salmonella enterica
1463165_SAMEA3207734_GCA_001373075	GCA_001368415.1	Enterobacteriaceae	Salmonella	Salmonella enterica
158836_SAMEA3312983_GCA_001375695	GCA_001373075.1	Enterobacteriaceae	KlebsiellaRaoultella	Klebsiella quasipneumoniae
562_SAMN04160941_GCA_001402805	GCA_001375695.1	Enterobacteriaceae	Enterobacter	Enterobacter hormaechei
573_SAMEA3488276_GCA_001404095	GCA_001402805.1	Enterobacteriaceae	Escherichia	Escherichia coli
57743_SAMEA1904383_GCA_001411195	GCA_001404095.1	Enterobacteriaceae	KlebsiellaRaoultella	Klebsiella pneumoniae
546_SAMN04088747_GCA_001411885	GCA_001411195.1	Enterobacteriaceae	Salmonella	Salmonella enterica
546_SAMN02872722_GCA_001412715	GCA_001411885.1	Enterobacteriaceae	Citrobacter	Citrobacter freundii
546_SAMN02872766_GCA_001412725	GCA_001412715.1	Enterobacteriaceae	Citrobacter	Citrobacter freundii
546_SAMN02872769_GCA_001412735	GCA_001412725.1	Enterobacteriaceae	Citrobacter	Citrobacter freundii
546_SAMN02872776_GCA_001412755	GCA_001412735.1	Enterobacteriaceae	Citrobacter	Citrobacter freundii
546_SAMN02872790_GCA_001412795	GCA_001412755.1	Enterobacteriaceae	Citrobacter	Citrobacter freundii
546_SAMN02872792_GCA_001412815	GCA_001412795.1	Enterobacteriaceae	Citrobacter	Citrobacter freundii
546_SAMN02872796_GCA_001412825	GCA_001412815.1	Enterobacteriaceae	Citrobacter	Citrobacter freundii
546_SAMN02872799_GCA_001412855	GCA_001412825.1	Enterobacteriaceae	Citrobacter	Citrobacter freundii
546_SAMN02872800_GCA_001412875	GCA_001412855.1	Enterobacteriaceae	Citrobacter	Citrobacter freundii
546_SAMN02872765_GCA_001413035	GCA_001412875.1	Enterobacteriaceae	Citrobacter	Citrobacter freundii
546_SAMN02872767_GCA_001413045	GCA_001413035.1	Enterobacteriaceae	Citrobacter	Citrobacter freundii
546_SAMN02872768_GCA_001413075	GCA_001413045.1	Enterobacteriaceae	Citrobacter	Citrobacter freundii
546_SAMN02872770_GCA_001413095	GCA_001413075.1	Enterobacteriaceae	Citrobacter	Citrobacter freundii
546_SAMN02872772_GCA_001413115	GCA_001413095.1	Enterobacteriaceae	Citrobacter	Citrobacter freundii
546_SAMN02872771_GCA_001413125	GCA_001413115.1	Enterobacteriaceae	Citrobacter	Citrobacter freundii
546_SAMN02872773_GCA_001413155	GCA_001413125.1	Enterobacteriaceae	Citrobacter	Citrobacter freundii
546_SAMN02872774_GCA_001413165	GCA_001413155.1	Enterobacteriaceae	Citrobacter	Citrobacter freundii
546_SAMN02872775_GCA_001413195	GCA_001413165.1	Enterobacteriaceae	Citrobacter	Citrobacter freundii
546_SAMN02872789_GCA_001413215	GCA_001413195.1	Enterobacteriaceae	Citrobacter	Citrobacter freundii
546_SAMN02872791_GCA_001413235	GCA_001413215.1	Enterobacteriaceae	Citrobacter	Citrobacter freundii
546_SAMN02872793_GCA_001413255	GCA_001413235.1	Enterobacteriaceae	Citrobacter	Citrobacter freundii
546_SAMN02872794_GCA_001413275	GCA_001413255.1	Enterobacteriaceae	Citrobacter	Citrobacter freundii
546_SAMN02872795_GCA_001413295	GCA_001413275.1	Enterobacteriaceae	Citrobacter	Citrobacter freundii
546_SAMN02872797_GCA_001413315	GCA_001413295.1	Enterobacteriaceae	Citrobacter	Citrobacter freundii
546_SAMN02872798_GCA_001413335	GCA_001413315.1	Enterobacteriaceae	Citrobacter	Citrobacter freundii
615_SAMN04214975_GCA_001417865	GCA_001413335.1	Enterobacteriaceae	Citrobacter	Citrobacter freundii
573_SAMN03938576_GCA_001441295	GCA_001417865.2	Enterobacteriaceae	Serratia	Serratia marcescens
1173690_SAMN03782458_GCA_001441325	GCA_001441295.1	Enterobacteriaceae	KlebsiellaRaoultella	Klebsiella pneumoniae
208224_SAMN04193740_GCA_001441705	GCA_001441325.1	Enterobacteriaceae	Escherichia	Escherichia coli
158836_SAMN04105225_GCA_001443095	GCA_001441705.1	Enterobacteriaceae	Enterobacter	Enterobacter kobei
58712_SAMN04274532_GCA_001447095	GCA_001443095.1	Enterobacteriaceae	Enterobacter	Enterobacter hormaechei
54291_SAMN04296987_GCA_001455225	GCA_001447095.1	Enterobacteriaceae	Salmonella	Salmonella enterica
562_SAMN03768475_GCA_001455405	GCA_001455225.1	Enterobacteriaceae	KlebsiellaRaoultella	Raoultella ornithinolytica
573_SAMN04168649_GCA_001456055	GCA_001455405.1	Enterobacteriaceae	Escherichia	Escherichia coli
573_SAMN04168654_GCA_001456095	GCA_001456055.3	Enterobacteriaceae	KlebsiellaRaoultella	Klebsiella pneumoniae
573_SAMN03222863_GCA_001457255	GCA_001456095.3	Enterobacteriaceae	KlebsiellaRaoultella	Klebsiella pneumoniae
573_SAMN03223196_GCA_001460475	GCA_001457255.1	Enterobacteriaceae	KlebsiellaRaoultella	Klebsiella pneumoniae
573_SAMN04158297_GCA_001462965	GCA_001460475.1	Enterobacteriaceae	KlebsiellaRaoultella	Klebsiella pneumoniae
1463165_SAMN04158304_GCA_001463185	GCA_001462965.1	Enterobacteriaceae	KlebsiellaRaoultella	Klebsiella pneumoniae
573_SAMN04158306_GCA_001463215	GCA_001463185.1	Enterobacteriaceae	KlebsiellaRaoultella	Klebsiella quasipneumoniae
573_SAMN04158325_GCA_001463445	GCA_001463215.1	Enterobacteriaceae	KlebsiellaRaoultella	Klebsiella pneumoniae
573_SAMN04158314_GCA_001463605	GCA_001463445.1	Enterobacteriaceae	KlebsiellaRaoultella	Klebsiella pneumoniae
244366_SAMN04158326_GCA_001463685	GCA_001463605.1	Enterobacteriaceae	KlebsiellaRaoultella	Klebsiella pneumoniae
1463165_SAMN04215234_GCA_001466765	GCA_001463685.1	Enterobacteriaceae	KlebsiellaRaoultella	Klebsiella variicola
158836_SAMN04219575_GCA_001469415	GCA_001466765.1	Enterobacteriaceae	KlebsiellaRaoultella	Klebsiella quasipneumoniae
1296536_SAMN04252956_GCA_001471215	GCA_001469415.1	Enterobacteriaceae	Enterobacter	Enterobacter hormaechei
1296536_SAMN04252960_GCA_001471225	GCA_001471215.1	Enterobacteriaceae	Enterobacter	Enterobacter hormaechei
299766_SAMN04252959_GCA_001471255	GCA_001471225.1	Enterobacteriaceae	Enterobacter	Enterobacter hormaechei
573_SAMN03996268_GCA_001471625	GCA_001471255.1	Enterobacteriaceae	Enterobacter	Enterobacter hormaechei
35703_SAMN03996310_GCA_001471655	GCA_001471625.2	Enterobacteriaceae	KlebsiellaRaoultella	Klebsiella pneumoniae
545_SAMN03996311_GCA_001471775	GCA_001471655.2	Enterobacteriaceae	Citrobacter	Citrobacter amalonaticus
573_SAMN03996262_GCA_001471835	GCA_001471775.2	Enterobacteriaceae	Citrobacter	Citrobacter koseri
1812934_SAMN04252886_GCA_001471875	GCA_001471835.2	Enterobacteriaceae	KlebsiellaRaoultella	Klebsiella pneumoniae
1296536_SAMN04252885_GCA_001471885	GCA_001471875.1	Enterobacteriaceae	Enterobacter	Enterobacter hormaechei
301102_SAMN04252890_GCA_001471915	GCA_001471885.1	Enterobacteriaceae	Enterobacter	Enterobacter hormaechei
1296536_SAMN04252888_GCA_001471935	GCA_001471915.1	Enterobacteriaceae	Enterobacter	Enterobacter hormaechei
1812934_SAMN04252889_GCA_001471955	GCA_001471935.1	Enterobacteriaceae	Enterobacter	Enterobacter hormaechei
301102_SAMN04252891_GCA_001471975	GCA_001471955.1	Enterobacteriaceae	Enterobacter	Enterobacter hormaechei
1812935_SAMN04252892_GCA_001471995	GCA_001471975.1	Enterobacteriaceae	Enterobacter	Enterobacter hormaechei
1812934_SAMN04252893_GCA_001472005	GCA_001471995.1	Enterobacteriaceae	Enterobacter	Enterobacter roggenkampii
1296536_SAMN04252895_GCA_001472035	GCA_001472005.1	Enterobacteriaceae	Enterobacter	Enterobacter hormaechei
1296536_SAMN04252896_GCA_001472055	GCA_001472035.1	Enterobacteriaceae	Enterobacter	Enterobacter hormaechei
299766_SAMN04252897_GCA_001472075	GCA_001472055.1	Enterobacteriaceae	Enterobacter	Enterobacter hormaechei
1812934_SAMN04252898_GCA_001472085	GCA_001472075.1	Enterobacteriaceae	Enterobacter	Enterobacter hormaechei
299766_SAMN04252899_GCA_001472115	GCA_001472085.1	Enterobacteriaceae	Enterobacter	Enterobacter hormaechei
336306_SAMN04252900_GCA_001472135	GCA_001472115.1	Enterobacteriaceae	Enterobacter	Enterobacter hormaechei
548_SAMN04252901_GCA_001472155	GCA_001472135.1	Enterobacteriaceae	Enterobacter	Enterobacter cloacae
1296536_SAMN04252902_GCA_001472175	GCA_001472155.1	Enterobacteriaceae	KlebsiellaRaoultella	Klebsiella aerogenes
299766_SAMN04252903_GCA_001472195	GCA_001472175.1	Enterobacteriaceae	Enterobacter	Enterobacter hormaechei
1296536_SAMN04252904_GCA_001472215	GCA_001472195.1	Enterobacteriaceae	Enterobacter	Enterobacter hormaechei
1296536_SAMN04252906_GCA_001472225	GCA_001472215.1	Enterobacteriaceae	Enterobacter	Enterobacter hormaechei
1296536_SAMN04252905_GCA_001472255	GCA_001472225.1	Enterobacteriaceae	Enterobacter	Enterobacter hormaechei
548_SAMN04252907_GCA_001472275	GCA_001472255.1	Enterobacteriaceae	Enterobacter	Enterobacter hormaechei
299766_SAMN04252908_GCA_001472295	GCA_001472275.1	Enterobacteriaceae	KlebsiellaRaoultella	Klebsiella aerogenes
1812935_SAMN04252909_GCA_001472305	GCA_001472295.1	Enterobacteriaceae	Enterobacter	Enterobacter hormaechei
1296536_SAMN04252910_GCA_001472335	GCA_001472305.1	Enterobacteriaceae	Enterobacter	Enterobacter roggenkampii
299766_SAMN04252911_GCA_001472355	GCA_001472335.1	Enterobacteriaceae	Enterobacter	Enterobacter hormaechei
1296536_SAMN04252912_GCA_001472375	GCA_001472355.1	Enterobacteriaceae	Enterobacter	Enterobacter hormaechei
299766_SAMN04252913_GCA_001472385	GCA_001472375.1	Enterobacteriaceae	Enterobacter	Enterobacter hormaechei
548_SAMN04252914_GCA_001472415	GCA_001472385.1	Enterobacteriaceae	Enterobacter	Enterobacter hormaechei
299766_SAMN04252915_GCA_001472435	GCA_001472415.1	Enterobacteriaceae	KlebsiellaRaoultella	Klebsiella aerogenes
1296536_SAMN04252916_GCA_001472455	GCA_001472435.1	Enterobacteriaceae	Enterobacter	Enterobacter hormaechei
299766_SAMN04252919_GCA_001472475	GCA_001472455.1	Enterobacteriaceae	Enterobacter	Enterobacter hormaechei
1296536_SAMN04252918_GCA_001472495	GCA_001472475.1	Enterobacteriaceae	Enterobacter	Enterobacter hormaechei
1812934_SAMN04252917_GCA_001472515	GCA_001472495.1	Enterobacteriaceae	Enterobacter	Enterobacter hormaechei
299766_SAMN04252920_GCA_001472535	GCA_001472515.1	Enterobacteriaceae	Enterobacter	Enterobacter hormaechei
336306_SAMN04252922_GCA_001472555	GCA_001472535.1	Enterobacteriaceae	Enterobacter	Enterobacter hormaechei
299766_SAMN04252921_GCA_001472575	GCA_001472555.1	Enterobacteriaceae	Enterobacter	Enterobacter cloacae
208224_SAMN04252923_GCA_001472595	GCA_001472575.1	Enterobacteriaceae	Enterobacter	Enterobacter hormaechei
1296536_SAMN04252924_GCA_001472605	GCA_001472595.1	Enterobacteriaceae	Enterobacter	Enterobacter kobei
299766_SAMN04252925_GCA_001472635	GCA_001472605.1	Enterobacteriaceae	Enterobacter	Enterobacter hormaechei
1296536_SAMN04252926_GCA_001472645	GCA_001472635.1	Enterobacteriaceae	Enterobacter	Enterobacter hormaechei
1296536_SAMN04252927_GCA_001472675	GCA_001472645.1	Enterobacteriaceae	Enterobacter	Enterobacter hormaechei
1296536_SAMN04252928_GCA_001472685	GCA_001472675.1	Enterobacteriaceae	Enterobacter	Enterobacter hormaechei
1812935_SAMN04252929_GCA_001472715	GCA_001472685.1	Enterobacteriaceae	Enterobacter	Enterobacter hormaechei
548_SAMN04252930_GCA_001472725	GCA_001472715.1	Enterobacteriaceae	Enterobacter	Enterobacter roggenkampii
548_SAMN04252931_GCA_001472755	GCA_001472725.1	Enterobacteriaceae	KlebsiellaRaoultella	Klebsiella aerogenes
1296536_SAMN04252932_GCA_001472765	GCA_001472755.1	Enterobacteriaceae	KlebsiellaRaoultella	Klebsiella aerogenes
1296536_SAMN04252933_GCA_001472795	GCA_001472765.1	Enterobacteriaceae	Enterobacter	Enterobacter hormaechei
1296536_SAMN04252934_GCA_001472815	GCA_001472795.1	Enterobacteriaceae	Enterobacter	Enterobacter hormaechei
299766_SAMN04252935_GCA_001472835	GCA_001472815.1	Enterobacteriaceae	Enterobacter	Enterobacter hormaechei
336306_SAMN04252936_GCA_001472845	GCA_001472835.1	Enterobacteriaceae	Enterobacter	Enterobacter hormaechei
299766_SAMN04252937_GCA_001472875	GCA_001472845.1	Enterobacteriaceae	Enterobacter	Enterobacter cloacae
336306_SAMN04252938_GCA_001472895	GCA_001472875.1	Enterobacteriaceae	Enterobacter	Enterobacter hormaechei
1296536_SAMN04252939_GCA_001472915	GCA_001472895.1	Enterobacteriaceae	Enterobacter	Enterobacter cloacae
548_SAMN04252940_GCA_001472935	GCA_001472915.1	Enterobacteriaceae	Enterobacter	Enterobacter hormaechei
336306_SAMN04252941_GCA_001472955	GCA_001472935.1	Enterobacteriaceae	KlebsiellaRaoultella	Klebsiella aerogenes
299766_SAMN04252943_GCA_001472975	GCA_001472955.1	Enterobacteriaceae	Enterobacter	Enterobacter cloacae
1812935_SAMN04252942_GCA_001472995	GCA_001472975.1	Enterobacteriaceae	Enterobacter	Enterobacter hormaechei
1296536_SAMN04252944_GCA_001473015	GCA_001472995.1	Enterobacteriaceae	Enterobacter	Enterobacter roggenkampii
299766_SAMN04252945_GCA_001473025	GCA_001473015.1	Enterobacteriaceae	Enterobacter	Enterobacter hormaechei
1296536_SAMN04252946_GCA_001473055	GCA_001473025.1	Enterobacteriaceae	Enterobacter	Enterobacter hormaechei
1296536_SAMN04252947_GCA_001473075	GCA_001473055.1	Enterobacteriaceae	Enterobacter	Enterobacter hormaechei
548_SAMN04252948_GCA_001473095	GCA_001473075.1	Enterobacteriaceae	Enterobacter	Enterobacter hormaechei
299766_SAMN04252949_GCA_001473115	GCA_001473095.1	Enterobacteriaceae	KlebsiellaRaoultella	Klebsiella aerogenes
336306_SAMN04252950_GCA_001473135	GCA_001473115.1	Enterobacteriaceae	Enterobacter	Enterobacter hormaechei
336306_SAMN04252951_GCA_001473155	GCA_001473135.1	Enterobacteriaceae	Enterobacter	Enterobacter cloacae
1296536_SAMN04252952_GCA_001473175	GCA_001473155.1	Enterobacteriaceae	Enterobacter	Enterobacter cloacae
1296536_SAMN04252887_GCA_001473285	GCA_001473175.1	Enterobacteriaceae	Enterobacter	Enterobacter hormaechei
299766_SAMN04252958_GCA_001475395	GCA_001473285.1	Enterobacteriaceae	Enterobacter	Enterobacter hormaechei
299766_SAMN04252957_GCA_001475405	GCA_001475395.1	Enterobacteriaceae	Enterobacter	Enterobacter hormaechei
1296536_SAMN04252955_GCA_001475415	GCA_001475405.1	Enterobacteriaceae	Enterobacter	Enterobacter hormaechei
1296536_SAMN04252954_GCA_001475425	GCA_001475415.1	Enterobacteriaceae	Enterobacter	Enterobacter hormaechei
1812934_SAMN04252953_GCA_001475475	GCA_001475425.1	Enterobacteriaceae	Enterobacter	Enterobacter hormaechei
69218_SAMN03401392_GCA_001475535	GCA_001475475.1	Enterobacteriaceae	Enterobacter	Enterobacter hormaechei
69218_SAMN03401404_GCA_001475565	GCA_001475535.1	Enterobacteriaceae	Enterobacter	Enterobacter cancerogenus
1296536_SAMN03401398_GCA_001475615	GCA_001475565.1	Enterobacteriaceae	Enterobacter	Enterobacter cancerogenus
1296536_SAMN03401400_GCA_001475635	GCA_001475615.1	Enterobacteriaceae	Enterobacter	Enterobacter hormaechei
1296536_SAMN03401394_GCA_001475645	GCA_001475635.1	Enterobacteriaceae	Enterobacter	Enterobacter hormaechei
158836_SAMN03401401_GCA_001475795	GCA_001475645.1	Enterobacteriaceae	Enterobacter	Enterobacter hormaechei
158836_SAMN03401389_GCA_001475805	GCA_001475795.1	Enterobacteriaceae	Enterobacter	Enterobacter hormaechei
1296536_SAMN03401393_GCA_001475835	GCA_001475805.1	Enterobacteriaceae	Enterobacter	Enterobacter hormaechei
1296536_SAMN03401403_GCA_001475855	GCA_001475835.1	Enterobacteriaceae	Enterobacter	Enterobacter hormaechei
1296536_SAMN03401395_GCA_001475875	GCA_001475855.1	Enterobacteriaceae	Enterobacter	Enterobacter hormaechei
158836_SAMN03401399_GCA_001475955	GCA_001475875.1	Enterobacteriaceae	Enterobacter	Enterobacter hormaechei
69218_SAMN03401390_GCA_001475965	GCA_001475955.1	Enterobacteriaceae	Enterobacter	Enterobacter hormaechei
69218_SAMN03401388_GCA_001475985	GCA_001475965.1	Enterobacteriaceae	Enterobacter	Enterobacter cancerogenus
1296536_SAMN03401391_GCA_001476005	GCA_001475985.1	Enterobacteriaceae	Enterobacter	Enterobacter cancerogenus
1296536_SAMN03401405_GCA_001476035	GCA_001476005.1	Enterobacteriaceae	Enterobacter	Enterobacter hormaechei
1296536_SAMN03401402_GCA_001476055	GCA_001476035.1	Enterobacteriaceae	Enterobacter	Enterobacter hormaechei
1296536_SAMN03401396_GCA_001476065	GCA_001476055.1	Enterobacteriaceae	Enterobacter	Enterobacter hormaechei
1296536_SAMN03401397_GCA_001476095	GCA_001476065.1	Enterobacteriaceae	Enterobacter	Enterobacter hormaechei
165302_SAMN02699313_GCA_001480185	GCA_001476095.1	Enterobacteriaceae	Enterobacter	Enterobacter hormaechei
149387_SAMN02699310_GCA_001480545	GCA_001480185.1	Enterobacteriaceae	Salmonella	Salmonella enterica
61645_SAMN04124432_GCA_001482465	GCA_001480545.1	Enterobacteriaceae	Salmonella	Salmonella enterica
546_SAMN04124434_GCA_001482545	GCA_001482465.1	Enterobacteriaceae	Enterobacter	Enterobacter asburiae
61645_SAMN04124437_GCA_001482565	GCA_001482545.1	Enterobacteriaceae	Citrobacter	Citrobacter freundii
546_SAMN04124438_GCA_001482575	GCA_001482565.1	Enterobacteriaceae	Enterobacter	Enterobacter asburiae
61645_SAMN04124433_GCA_001482625	GCA_001482575.1	Enterobacteriaceae	Citrobacter	Citrobacter freundii
158836_SAMN04155457_GCA_001487035	GCA_001482625.1	Enterobacteriaceae	Enterobacter	Enterobacter asburiae
632_SAMEA3673143_GCA_001487065	GCA_001487035.1	Enterobacteriaceae	Enterobacter	Enterobacter hormaechei
632_SAMN04012736_GCA_001509855	GCA_001487065.1	Yersiniaceae	Yersinia	Yersinia pestis
573_SAMEA3515298_GCA_001511095	GCA_001509855.1	Yersiniaceae	Yersinia	Yersinia pestis
573_SAMEA3515314_GCA_001511375	GCA_001511095.1	Enterobacteriaceae	KlebsiellaRaoultella	Klebsiella pneumoniae
573_SAMEA3515319_GCA_001511535	GCA_001511375.1	Enterobacteriaceae	KlebsiellaRaoultella	Klebsiella pneumoniae
47917_SAMN04390144_GCA_001514455	GCA_001511535.1	Enterobacteriaceae	KlebsiellaRaoultella	Klebsiella pneumoniae
1219085_SAMD00034176_GCA_001514515	GCA_001514455.1	Enterobacteriaceae	Serratia	Serratia fonticola
208962_SAMD00026624_GCA_001514555	GCA_001514515.1	Enterobacteriaceae	Lelliottia	Lelliottia amnigena
208962_SAMD00026625_GCA_001514575	GCA_001514555.1	Enterobacteriaceae	Escherichia	Escherichia albertii
208962_SAMD00026626_GCA_001514595	GCA_001514575.1	Enterobacteriaceae	Escherichia	Escherichia albertii
208962_SAMD00026627_GCA_001514625	GCA_001514595.1	Enterobacteriaceae	Escherichia	Escherichia albertii
208962_SAMD00026643_GCA_001514645	GCA_001514625.1	Enterobacteriaceae	Escherichia	Escherichia albertii
208962_SAMD00026644_GCA_001514665	GCA_001514645.1	Enterobacteriaceae	Escherichia	Escherichia albertii
208962_SAMD00026645_GCA_001514685	GCA_001514665.1	Enterobacteriaceae	Escherichia	Escherichia albertii
208962_SAMD00026646_GCA_001514705	GCA_001514685.1	Enterobacteriaceae	Escherichia	Escherichia albertii
208962_SAMD00026647_GCA_001514725	GCA_001514705.1	Enterobacteriaceae	Escherichia	Escherichia albertii
208962_SAMD00026648_GCA_001514745	GCA_001514725.1	Enterobacteriaceae	Escherichia	Escherichia albertii
208962_SAMD00026649_GCA_001514765	GCA_001514745.1	Enterobacteriaceae	Escherichia	Escherichia albertii
208962_SAMD00026651_GCA_001514785	GCA_001514765.1	Enterobacteriaceae	Escherichia	Escherichia albertii
208962_SAMD00026652_GCA_001514805	GCA_001514785.1	Enterobacteriaceae	Escherichia	Escherichia albertii
208962_SAMD00026628_GCA_001514825	GCA_001514805.1	Enterobacteriaceae	Escherichia	Escherichia albertii
208962_SAMD00026630_GCA_001514845	GCA_001514825.1	Enterobacteriaceae	Escherichia	Escherichia albertii
208962_SAMD00026631_GCA_001514865	GCA_001514845.1	Enterobacteriaceae	Escherichia	Escherichia albertii
208962_SAMD00026632_GCA_001514885	GCA_001514865.1	Enterobacteriaceae	Escherichia	Escherichia albertii
208962_SAMD00026633_GCA_001514905	GCA_001514885.1	Enterobacteriaceae	Escherichia	Escherichia albertii
208962_SAMD00026634_GCA_001514925	GCA_001514905.1	Enterobacteriaceae	Escherichia	Escherichia albertii
208962_SAMD00026635_GCA_001514945	GCA_001514925.1	Enterobacteriaceae	Escherichia	Escherichia albertii
208962_SAMD00026636_GCA_001514965	GCA_001514945.1	Enterobacteriaceae	Escherichia	Escherichia albertii
208962_SAMD00026638_GCA_001514985	GCA_001514965.1	Enterobacteriaceae	Escherichia	Escherichia albertii
208962_SAMD00026639_GCA_001515005	GCA_001514985.1	Enterobacteriaceae	Escherichia	Escherichia albertii
208962_SAMD00026640_GCA_001515025	GCA_001515005.1	Enterobacteriaceae	Escherichia	Escherichia albertii
208962_SAMD00026641_GCA_001515045	GCA_001515025.1	Enterobacteriaceae	Escherichia	Escherichia albertii
208962_SAMD00026642_GCA_001515065	GCA_001515045.1	Enterobacteriaceae	Escherichia	Escherichia albertii
911008_SAMD00018688_GCA_001515505	GCA_001515065.1	Enterobacteriaceae	Escherichia	Escherichia albertii
548_SAMN04407768_GCA_001518035	GCA_001515505.1	Enterobacteriaceae	Leclercia	Leclercia adecarboxylata
61645_SAMN04407772_GCA_001518045	GCA_001518035.1	Enterobacteriaceae	KlebsiellaRaoultella	Klebsiella aerogenes
548_SAMN04407769_GCA_001518055	GCA_001518045.1	Enterobacteriaceae	Enterobacter	Enterobacter asburiae
299766_SAMN04407771_GCA_001518065	GCA_001518055.1	Enterobacteriaceae	KlebsiellaRaoultella	Klebsiella aerogenes
548_SAMN04407774_GCA_001518115	GCA_001518065.1	Enterobacteriaceae	Enterobacter	Enterobacter hormaechei
548_SAMN04407797_GCA_001518125	GCA_001518115.1	Enterobacteriaceae	KlebsiellaRaoultella	Klebsiella aerogenes
1296536_SAMN04407773_GCA_001518145	GCA_001518125.1	Enterobacteriaceae	KlebsiellaRaoultella	Klebsiella aerogenes
208224_SAMN04407786_GCA_001518165	GCA_001518145.1	Enterobacteriaceae	Enterobacter	Enterobacter hormaechei
1296536_SAMN04407775_GCA_001518195	GCA_001518165.1	Enterobacteriaceae	Enterobacter	Enterobacter kobei
299767_SAMN04407776_GCA_001518205	GCA_001518195.1	Enterobacteriaceae	Enterobacter	Enterobacter hormaechei
301102_SAMN04407785_GCA_001518225	GCA_001518205.1	Enterobacteriaceae	Enterobacter	Enterobacter ludwigii
208224_SAMN04407783_GCA_001518245	GCA_001518225.1	Enterobacteriaceae	Enterobacter	Enterobacter hormaechei
1296536_SAMN04407791_GCA_001518275	GCA_001518245.1	Enterobacteriaceae	Enterobacter	Enterobacter kobei
61645_SAMN04407777_GCA_001518285	GCA_001518275.1	Enterobacteriaceae	Enterobacter	Enterobacter hormaechei
881260_SAMN04407782_GCA_001518315	GCA_001518285.1	Enterobacteriaceae	Enterobacter	Enterobacter asburiae
1296536_SAMN04407789_GCA_001518325	GCA_001518315.1	Enterobacteriaceae	Enterobacter	Enterobacter bugandensis
881260_SAMN04407792_GCA_001518395	GCA_001518325.1	Enterobacteriaceae	Enterobacter	Enterobacter hormaechei
299766_SAMN04407796_GCA_001518415	GCA_001518395.1	Enterobacteriaceae	Enterobacter	Enterobacter bugandensis
548_SAMN04407795_GCA_001518435	GCA_001518415.1	Enterobacteriaceae	Enterobacter	Enterobacter hormaechei
1812935_SAMN04407794_GCA_001518455	GCA_001518435.1	Enterobacteriaceae	KlebsiellaRaoultella	Klebsiella aerogenes
1296536_SAMN04407766_GCA_001518515	GCA_001518455.1	Enterobacteriaceae	Enterobacter	Enterobacter roggenkampii
208224_SAMN04407765_GCA_001518525	GCA_001518515.1	Enterobacteriaceae	Enterobacter	Enterobacter hormaechei
1812935_SAMN04407767_GCA_001518535	GCA_001518525.1	Enterobacteriaceae	Enterobacter	Enterobacter kobei
1296536_SAMN04407779_GCA_001518545	GCA_001518535.1	Enterobacteriaceae	Enterobacter	Enterobacter roggenkampii
299766_SAMN04407784_GCA_001518595	GCA_001518545.1	Enterobacteriaceae	Enterobacter	Enterobacter hormaechei
301102_SAMN04407790_GCA_001518605	GCA_001518595.1	Enterobacteriaceae	Enterobacter	Enterobacter hormaechei
299766_SAMN04407787_GCA_001518625	GCA_001518605.1	Enterobacteriaceae	Enterobacter	Enterobacter hormaechei
548_SAMN04407793_GCA_001518675	GCA_001518625.1	Enterobacteriaceae	Enterobacter	Enterobacter hormaechei
83655_SAMN04158503_GCA_001518835	GCA_001518675.1	Enterobacteriaceae	KlebsiellaRaoultella	Klebsiella aerogenes
562_SAMN03922954_GCA_001519875	GCA_001518835.1	Enterobacteriaceae	Leclercia	Leclercia adecarboxylata
562_SAMN03922979_GCA_001521055	GCA_001519875.1	Enterobacteriaceae	Escherichia	Escherichia coli
61645_SAMN03742638_GCA_001521715	GCA_001521055.2	Enterobacteriaceae	Escherichia	Escherichia coli
301102_SAMN04430990_GCA_001524915	GCA_001521715.1	Enterobacteriaceae	Enterobacter	Enterobacter asburiae
299766_SAMN04430988_GCA_001524965	GCA_001524915.1	Enterobacteriaceae	Enterobacter	Enterobacter hormaechei
1296536_SAMN04430992_GCA_001524975	GCA_001524965.1	Enterobacteriaceae	Enterobacter	Enterobacter hormaechei
299766_SAMN04430989_GCA_001524995	GCA_001524975.1	Enterobacteriaceae	Enterobacter	Enterobacter hormaechei
299766_SAMN04430991_GCA_001525015	GCA_001524995.1	Enterobacteriaceae	Enterobacter	Enterobacter hormaechei
1296536_SAMN04431020_GCA_001525045	GCA_001525015.1	Enterobacteriaceae	Enterobacter	Enterobacter hormaechei
61645_SAMN04430996_GCA_001525055	GCA_001525045.1	Enterobacteriaceae	Enterobacter	Enterobacter hormaechei
299766_SAMN04431021_GCA_001525085	GCA_001525055.1	Enterobacteriaceae	Enterobacter	Enterobacter asburiae
299766_SAMN04431023_GCA_001525095	GCA_001525085.1	Enterobacteriaceae	Enterobacter	Enterobacter hormaechei
1296536_SAMN04431013_GCA_001525125	GCA_001525095.1	Enterobacteriaceae	Enterobacter	Enterobacter hormaechei
61645_SAMN04431012_GCA_001525135	GCA_001525125.1	Enterobacteriaceae	Enterobacter	Enterobacter hormaechei
1296536_SAMN04431011_GCA_001525155	GCA_001525135.1	Enterobacteriaceae	Enterobacter	Enterobacter asburiae
336306_SAMN04431024_GCA_001525175	GCA_001525155.1	Enterobacteriaceae	Enterobacter	Enterobacter hormaechei
299766_SAMN04430993_GCA_001525205	GCA_001525175.1	Enterobacteriaceae	Enterobacter	Enterobacter cloacae
299766_SAMN04431003_GCA_001525225	GCA_001525205.1	Enterobacteriaceae	Enterobacter	Enterobacter hormaechei
548_SAMN04430995_GCA_001525245	GCA_001525225.1	Enterobacteriaceae	Enterobacter	Enterobacter hormaechei
548_SAMN04431019_GCA_001525265	GCA_001525245.1	Enterobacteriaceae	KlebsiellaRaoultella	Klebsiella aerogenes
336306_SAMN04431005_GCA_001525285	GCA_001525265.1	Enterobacteriaceae	KlebsiellaRaoultella	Klebsiella aerogenes
1296536_SAMN04431008_GCA_001525305	GCA_001525285.1	Enterobacteriaceae	Enterobacter	Enterobacter cloacae
1296536_SAMN04431007_GCA_001525325	GCA_001525305.1	Enterobacteriaceae	Enterobacter	Enterobacter hormaechei
299766_SAMN04431001_GCA_001525345	GCA_001525325.1	Enterobacteriaceae	Enterobacter	Enterobacter hormaechei
1296536_SAMN04431016_GCA_001525365	GCA_001525345.1	Enterobacteriaceae	Enterobacter	Enterobacter hormaechei
1296536_SAMN04431009_GCA_001525385	GCA_001525365.1	Enterobacteriaceae	Enterobacter	Enterobacter hormaechei
1296536_SAMN04431017_GCA_001525405	GCA_001525385.1	Enterobacteriaceae	Enterobacter	Enterobacter hormaechei
299766_SAMN04431006_GCA_001525425	GCA_001525405.1	Enterobacteriaceae	Enterobacter	Enterobacter hormaechei
1812934_SAMN04431014_GCA_001525445	GCA_001525425.1	Enterobacteriaceae	Enterobacter	Enterobacter hormaechei
299766_SAMN04431022_GCA_001525465	GCA_001525445.1	Enterobacteriaceae	Enterobacter	Enterobacter hormaechei
299766_SAMN04431015_GCA_001525475	GCA_001525465.1	Enterobacteriaceae	Enterobacter	Enterobacter hormaechei
548_SAMN04431018_GCA_001525505	GCA_001525475.1	Enterobacteriaceae	Enterobacter	Enterobacter hormaechei
1812934_SAMN04252894_GCA_001526005	GCA_001525505.1	Enterobacteriaceae	KlebsiellaRaoultella	Klebsiella aerogenes
1296536_SAMN04431002_GCA_001526015	GCA_001526005.1	Enterobacteriaceae	Enterobacter	Enterobacter hormaechei
299766_SAMN04430998_GCA_001526025	GCA_001526015.1	Enterobacteriaceae	Enterobacter	Enterobacter hormaechei
299766_SAMN04430987_GCA_001526035	GCA_001526025.1	Enterobacteriaceae	Enterobacter	Enterobacter hormaechei
1296536_SAMN04430997_GCA_001526085	GCA_001526035.1	Enterobacteriaceae	Enterobacter	Enterobacter hormaechei
299766_SAMN04430999_GCA_001526105	GCA_001526085.1	Enterobacteriaceae	Enterobacter	Enterobacter hormaechei
299766_SAMN04430994_GCA_001526115	GCA_001526105.1	Enterobacteriaceae	Enterobacter	Enterobacter hormaechei
299766_SAMN04431000_GCA_001526145	GCA_001526115.1	Enterobacteriaceae	Enterobacter	Enterobacter hormaechei
1296536_SAMN04431004_GCA_001526165	GCA_001526145.1	Enterobacteriaceae	Enterobacter	Enterobacter hormaechei
1296536_SAMN04431010_GCA_001526185	GCA_001526165.1	Enterobacteriaceae	Enterobacter	Enterobacter hormaechei
615_SAMEA2274073_GCA_001537085	GCA_001526185.1	Enterobacteriaceae	Enterobacter	Enterobacter hormaechei
615_SAMEA2274037_GCA_001539445	GCA_001537085.1	Enterobacteriaceae	Serratia	Serratia marcescens
615_SAMEA2274102_GCA_001539985	GCA_001539445.1	Enterobacteriaceae	Serratia	Serratia marcescens
546_SAMN03842472_GCA_001546285	GCA_001539985.1	Enterobacteriaceae	Serratia	Serratia marcescens
545_SAMN03842474_GCA_001546305	GCA_001546285.1	Enterobacteriaceae	Citrobacter	Citrobacter freundii
545_SAMN03842475_GCA_001546325	GCA_001546305.1	Enterobacteriaceae	Citrobacter	Citrobacter koseri
208962_SAMD00026637_GCA_001549955	GCA_001546325.1	Enterobacteriaceae	Citrobacter	Citrobacter koseri
244366_SAMN04437103_GCA_001549975	GCA_001549955.1	Enterobacteriaceae	Escherichia	Escherichia albertii
545_SAMN03842473_GCA_001552875	GCA_001549975.1	Enterobacteriaceae	KlebsiellaRaoultella	Klebsiella variicola
573_SAMN04286789_GCA_001557575	GCA_001552875.1	Enterobacteriaceae	Citrobacter	Citrobacter koseri
35703_SAMN03996309_GCA_001558935	GCA_001557575.1	Enterobacteriaceae	KlebsiellaRaoultella	Klebsiella pneumoniae
35703_SAMN03996265_GCA_001559075	GCA_001558935.2	Enterobacteriaceae	Citrobacter	Citrobacter amalonaticus
614_SAMN03996271_GCA_001559135	GCA_001559075.2	Enterobacteriaceae	Citrobacter	Citrobacter amalonaticus
548_SAMN03996296_GCA_001559215	GCA_001559135.2	Enterobacteriaceae	Serratia	Serratia liquefaciens
37762_SAMN04435508_GCA_001559635	GCA_001559215.2	Enterobacteriaceae	KlebsiellaRaoultella	Klebsiella aerogenes
1499973_SAMN04273080_GCA_001561675	GCA_001559635.1	Enterobacteriaceae	Escherichia	Escherichia coli
550_SAMN04448597_GCA_001562175	GCA_001561675.1	Enterobacteriaceae	Escherichia	Escherichia marmotae
562_SAMN04381852_GCA_001566655	GCA_001562175.1	Enterobacteriaceae	Enterobacter	Enterobacter cloacae
548_SAMN03448049_GCA_001571545	GCA_001566655.1	Enterobacteriaceae	Escherichia	Escherichia coli
562_SAMN04449839_GCA_001571675	GCA_001571545.2	Enterobacteriaceae	KlebsiellaRaoultella	Klebsiella aerogenes
562_SAMN04334743_GCA_001576035	GCA_001571675.1	Enterobacteriaceae	Escherichia	Escherichia coli
1134687_SAMN04378714_GCA_001583485	GCA_001576035.1	Enterobacteriaceae	Escherichia	Escherichia coli
82996_SAMN04515841_GCA_001590765	GCA_001583485.1	Enterobacteriaceae	KlebsiellaRaoultella	Klebsiella michiganensis
1218095_SAMD00046908_GCA_001590925	GCA_001590765.1	Enterobacteriaceae	Serratia	Serratia plymuthica
548_SAMN03996283_GCA_001593585	GCA_001590925.1	Enterobacteriaceae	Serratia	Serratia plymuthica
158836_SAMN04532519_GCA_001593645	GCA_001593585.2	Enterobacteriaceae	KlebsiellaRaoultella	Klebsiella aerogenes
571_SAMN04370968_GCA_001594375	GCA_001593645.1	Enterobacteriaceae	Enterobacter	Enterobacter hormaechei
90371_SAMN03941085_GCA_001595265	GCA_001594375.1	Enterobacteriaceae	KlebsiellaRaoultella	Klebsiella oxytoca
632_SAMN04329024_GCA_001595585	GCA_001595265.1	Enterobacteriaceae	Salmonella	Salmonella enterica
1463165_SAMN04382091_GCA_001596075	GCA_001595585.1	Yersiniaceae	Yersinia	Yersinia pestis
562_SAMN04396675_GCA_001596855	GCA_001596075.2	Enterobacteriaceae	KlebsiellaRaoultella	Klebsiella quasipneumoniae
573_SAMN03281071_GCA_001596985	GCA_001596855.1	Enterobacteriaceae	Escherichia	Escherichia coli
573_SAMN03281110_GCA_001597035	GCA_001596985.1	Enterobacteriaceae	KlebsiellaRaoultella	Klebsiella pneumoniae
573_SAMN03281029_GCA_001597095	GCA_001597035.1	Enterobacteriaceae	KlebsiellaRaoultella	Klebsiella pneumoniae
1349784_SAMD00046738_GCA_001598295	GCA_001597095.1	Enterobacteriaceae	KlebsiellaRaoultella	Klebsiella pneumoniae
1218100_SAMD00046906_GCA_001598735	GCA_001598295.1	Enterobacteriaceae	KlebsiellaRaoultella	Raoultella ornithinolytica
1354260_SAMD00046898_GCA_001598855	GCA_001598735.1	Yersiniaceae	Yersinia	Yersinia enterocolitica
632_SAMN04357319_GCA_001601285	GCA_001598855.1	Enterobacteriaceae	Pluralibacter	Pluralibacter gergoviae
82996_SAMN04440484_GCA_001606165	GCA_001601285.1	Yersiniaceae	Yersinia	Yersinia pestis
562_SAMN04002636_GCA_001606855	GCA_001606165.1	Enterobacteriaceae	Serratia	Serratia plymuthica
562_SAMN04002697_GCA_001607795	GCA_001606855.1	Enterobacteriaceae	Escherichia	Escherichia coli
562_SAMN04002704_GCA_001607925	GCA_001607795.1	Enterobacteriaceae	Escherichia	Escherichia coli
562_SAMN04002638_GCA_001608235	GCA_001607925.1	Enterobacteriaceae	Escherichia	Escherichia coli
72407_SAMN04087462_GCA_001611095	GCA_001608235.1	Enterobacteriaceae	Escherichia	Escherichia coli
1463164_SAMN04555532_GCA_001611185	GCA_001611095.1	Enterobacteriaceae	KlebsiellaRaoultella	Klebsiella pneumoniae
573_SAMN04532799_GCA_001613565	GCA_001611185.1	Enterobacteriaceae	KlebsiellaRaoultella	Klebsiella quasipneumoniae
573_SAMN04534539_GCA_001613595	GCA_001613565.1	Enterobacteriaceae	KlebsiellaRaoultella	Klebsiella pneumoniae
573_SAMN04534542_GCA_001613645	GCA_001613595.1	Enterobacteriaceae	KlebsiellaRaoultella	Klebsiella pneumoniae
632_SAMN04364500_GCA_001613895	GCA_001613645.1	Enterobacteriaceae	KlebsiellaRaoultella	Klebsiella pneumoniae
562_SAMN04376822_GCA_001614555	GCA_001613895.1	Yersiniaceae	Yersinia	Yersinia pestis
562_SAMN04376731_GCA_001614615	GCA_001614555.1	Enterobacteriaceae	Escherichia	Escherichia coli
562_SAMN04376770_GCA_001615645	GCA_001614615.1	Enterobacteriaceae	Escherichia	Escherichia coli
562_SAMN04376779_GCA_001615835	GCA_001615645.1	Enterobacteriaceae	Escherichia	Escherichia coli
562_SAMN04376803_GCA_001616305	GCA_001615835.1	Enterobacteriaceae	Escherichia	Escherichia coli
562_SAMN04376807_GCA_001616385	GCA_001616305.1	Enterobacteriaceae	Escherichia	Escherichia coli
562_SAMN04376829_GCA_001616535	GCA_001616385.1	Enterobacteriaceae	Escherichia	Escherichia coli
562_SAMN04376849_GCA_001616935	GCA_001616535.1	Enterobacteriaceae	Escherichia	Escherichia coli
562_SAMN04376862_GCA_001617195	GCA_001616935.1	Enterobacteriaceae	Escherichia	Escherichia coli
61645_SAMN04538166_GCA_001617645	GCA_001617195.1	Enterobacteriaceae	Escherichia	Escherichia coli
632_SAMN04376023_GCA_001617705	GCA_001617645.1	Enterobacteriaceae	Enterobacter	Enterobacter asburiae
632_SAMN04376048_GCA_001617715	GCA_001617705.1	Yersiniaceae	Yersinia	Yersinia pestis
632_SAMN04376917_GCA_001617785	GCA_001617715.1	Yersiniaceae	Yersinia	Yersinia pestis
244366_SAMN04378133_GCA_001617965	GCA_001617785.1	Yersiniaceae	Yersinia	Yersinia pestis
562_SAMN04590095_GCA_001618345	GCA_001617965.1	Enterobacteriaceae	KlebsiellaRaoultella	Klebsiella variicola
28141_SAMN04384248_GCA_001619915	GCA_001618345.2	Enterobacteriaceae	Escherichia	Escherichia coli
562_SAMN04393294_GCA_001621835	GCA_001619915.1	Enterobacteriaceae	Cronobacter	Cronobacter sakazakii
573_SAMN04866789_GCA_001630805	GCA_001621835.2	Enterobacteriaceae	Escherichia	Escherichia coli
562_SAMN03481184_GCA_001630975	GCA_001630805.1	Enterobacteriaceae	KlebsiellaRaoultella	Klebsiella pneumoniae
208224_SAMN04572699_GCA_001631025	GCA_001630975.1	Enterobacteriaceae	Escherichia	Escherichia coli
1812935_SAMN04578343_GCA_001631035	GCA_001631025.1	Enterobacteriaceae	Enterobacter	Enterobacter kobei
299766_SAMN04572599_GCA_001631045	GCA_001631035.1	Enterobacteriaceae	Enterobacter	Enterobacter roggenkampii
299766_SAMN04572596_GCA_001631055	GCA_001631045.1	Enterobacteriaceae	Enterobacter	Enterobacter hormaechei
2494701_SAMN04578341_GCA_001631105	GCA_001631055.1	Enterobacteriaceae	Enterobacter	Enterobacter hormaechei
881260_SAMN04578340_GCA_001631115	GCA_001631105.1	Enterobacteriaceae	Enterobacter	Enterobacter chengduensis
1296536_SAMN04572684_GCA_001631125	GCA_001631115.1	Enterobacteriaceae	Enterobacter	Enterobacter bugandensis
299766_SAMN04572597_GCA_001631145	GCA_001631125.1	Enterobacteriaceae	Enterobacter	Enterobacter hormaechei
548_SAMN04572689_GCA_001631185	GCA_001631145.1	Enterobacteriaceae	Enterobacter	Enterobacter hormaechei
69219_SAMN04572598_GCA_001631195	GCA_001631185.1	Enterobacteriaceae	KlebsiellaRaoultella	Klebsiella aerogenes
548_SAMN04572695_GCA_001631215	GCA_001631195.1	Enterobacteriaceae	Enterobacter	Enterobacter cloacae
299766_SAMN04572696_GCA_001631235	GCA_001631215.1	Enterobacteriaceae	KlebsiellaRaoultella	Klebsiella aerogenes
1296536_SAMN04572594_GCA_001631265	GCA_001631235.1	Enterobacteriaceae	Enterobacter	Enterobacter hormaechei
299766_SAMN04572602_GCA_001631275	GCA_001631265.1	Enterobacteriaceae	Enterobacter	Enterobacter hormaechei
548_SAMN04572682_GCA_001631305	GCA_001631275.1	Enterobacteriaceae	Enterobacter	Enterobacter hormaechei
548_SAMN04572698_GCA_001631315	GCA_001631305.1	Enterobacteriaceae	KlebsiellaRaoultella	Klebsiella aerogenes
548_SAMN04572600_GCA_001631345	GCA_001631315.1	Enterobacteriaceae	KlebsiellaRaoultella	Klebsiella aerogenes
69219_SAMN04572694_GCA_001631365	GCA_001631345.1	Enterobacteriaceae	KlebsiellaRaoultella	Klebsiella aerogenes
61645_SAMN04572683_GCA_001631385	GCA_001631365.1	Enterobacteriaceae	Enterobacter	Enterobacter cloacae
299766_SAMN04572685_GCA_001631405	GCA_001631385.1	Enterobacteriaceae	Enterobacter	Enterobacter asburiae
299766_SAMN04572592_GCA_001631425	GCA_001631405.1	Enterobacteriaceae	Enterobacter	Enterobacter hormaechei
299766_SAMN04572703_GCA_001631455	GCA_001631425.1	Enterobacteriaceae	Enterobacter	Enterobacter hormaechei
299766_SAMN04572701_GCA_001631485	GCA_001631455.1	Enterobacteriaceae	Enterobacter	Enterobacter hormaechei
299766_SAMN04572686_GCA_001631505	GCA_001631485.1	Enterobacteriaceae	Enterobacter	Enterobacter hormaechei
208224_SAMN04572688_GCA_001631525	GCA_001631505.1	Enterobacteriaceae	Enterobacter	Enterobacter hormaechei
1812935_SAMN04578339_GCA_001631535	GCA_001631525.1	Enterobacteriaceae	Enterobacter	Enterobacter kobei
299767_SAMN04572595_GCA_001631555	GCA_001631535.1	Enterobacteriaceae	Enterobacter	Enterobacter roggenkampii
548_SAMN04572687_GCA_001631565	GCA_001631555.1	Enterobacteriaceae	Enterobacter	Enterobacter ludwigii
548_SAMN04572700_GCA_001631605	GCA_001631565.1	Enterobacteriaceae	KlebsiellaRaoultella	Klebsiella aerogenes
299766_SAMN04572692_GCA_001631615	GCA_001631605.1	Enterobacteriaceae	KlebsiellaRaoultella	Klebsiella aerogenes
548_SAMN04572601_GCA_001631645	GCA_001631615.1	Enterobacteriaceae	Enterobacter	Enterobacter hormaechei
548_SAMN04572693_GCA_001631655	GCA_001631645.1	Enterobacteriaceae	KlebsiellaRaoultella	Klebsiella aerogenes
299766_SAMN04572593_GCA_001631685	GCA_001631655.1	Enterobacteriaceae	KlebsiellaRaoultella	Klebsiella aerogenes
1812935_SAMN04578338_GCA_001631695	GCA_001631685.1	Enterobacteriaceae	Enterobacter	Enterobacter hormaechei
548_SAMN04572707_GCA_001631725	GCA_001631695.1	Enterobacteriaceae	Enterobacter	Enterobacter roggenkampii
548_SAMN04572708_GCA_001631735	GCA_001631725.1	Enterobacteriaceae	KlebsiellaRaoultella	Klebsiella aerogenes
1812935_SAMN04578345_GCA_001631745	GCA_001631735.1	Enterobacteriaceae	KlebsiellaRaoultella	Klebsiella aerogenes
548_SAMN04572697_GCA_001631755	GCA_001631745.1	Enterobacteriaceae	Enterobacter	Enterobacter roggenkampii
548_SAMN04572691_GCA_001631815	GCA_001631755.1	Enterobacteriaceae	KlebsiellaRaoultella	Klebsiella aerogenes
299766_SAMN04572690_GCA_001631835	GCA_001631815.1	Enterobacteriaceae	KlebsiellaRaoultella	Klebsiella aerogenes
548_SAMN04572702_GCA_001631845	GCA_001631835.1	Enterobacteriaceae	Enterobacter	Enterobacter hormaechei
61645_SAMN04572705_GCA_001631885	GCA_001631845.1	Enterobacteriaceae	KlebsiellaRaoultella	Klebsiella aerogenes
548_SAMN04572706_GCA_001631895	GCA_001631885.1	Enterobacteriaceae	Enterobacter	Enterobacter asburiae
299766_SAMN04572704_GCA_001631925	GCA_001631895.1	Enterobacteriaceae	KlebsiellaRaoultella	Klebsiella aerogenes
562_SAMN02949654_GCA_001637745	GCA_001631925.1	Enterobacteriaceae	Enterobacter	Enterobacter hormaechei
562_SAMN04943271_GCA_001641435	GCA_001637745.1	Enterobacteriaceae	Escherichia	Escherichia coli
562_SAMN04381847_GCA_001641805	GCA_001641435.1	Enterobacteriaceae	Escherichia	Escherichia coli
1296536_SAMN04494563_GCA_001643165	GCA_001641805.1	Enterobacteriaceae	Escherichia	Escherichia coli
562_SAMN04851095_GCA_001645245	GCA_001643165.1	Enterobacteriaceae	Enterobacter	Enterobacter hormaechei
562_SAMN04273066_GCA_001647405	GCA_001645245.1	Enterobacteriaceae	Escherichia	Escherichia coli
573_SAMN03455970_GCA_001648215	GCA_001647405.1	Enterobacteriaceae	Escherichia	Escherichia coli
562_SAMN04914651_GCA_001648715	GCA_001648215.1	Enterobacteriaceae	KlebsiellaRaoultella	Klebsiella pneumoniae
150053_SAMN05004669_GCA_001649555	GCA_001648715.1	Enterobacteriaceae	Escherichia	Escherichia coli
548_SAMN05068064_GCA_001649605	GCA_001649555.1	Yersiniaceae	Yersinia	Yersinia enterocolitica
158836_SAMN04497989_GCA_001653545	GCA_001649605.2	Enterobacteriaceae	KlebsiellaRaoultella	Klebsiella aerogenes
158836_SAMN04497990_GCA_001653625	GCA_001653545.1	Enterobacteriaceae	Enterobacter	Enterobacter hormaechei
573_SAMN04497998_GCA_001653695	GCA_001653625.1	Enterobacteriaceae	Enterobacter	Enterobacter hormaechei
562_SAMN05194365_GCA_001660585	GCA_001653695.1	Enterobacteriaceae	KlebsiellaRaoultella	Klebsiella pneumoniae
61645_SAMN04481089_GCA_001661155	GCA_001660585.1	Enterobacteriaceae	Escherichia	Escherichia coli
548_SAMN04550333_GCA_001662695	GCA_001661155.1	Enterobacteriaceae	Enterobacter	Enterobacter asburiae
548_SAMN04550335_GCA_001662715	GCA_001662695.1	Enterobacteriaceae	KlebsiellaRaoultella	Klebsiella aerogenes
82996_SAMN03841799_GCA_001663115	GCA_001662715.1	Enterobacteriaceae	KlebsiellaRaoultella	Klebsiella aerogenes
82996_SAMN03841798_GCA_001663135	GCA_001663115.1	Enterobacteriaceae	Serratia	Serratia plymuthica
573_SAMN03455930_GCA_001663295	GCA_001663135.1	Enterobacteriaceae	Serratia	Serratia plymuthica
575_SAMN04497993_GCA_001663315	GCA_001663295.1	Enterobacteriaceae	KlebsiellaRaoultella	Klebsiella pneumoniae
575_SAMN04497994_GCA_001663325	GCA_001663315.1	Enterobacteriaceae	KlebsiellaRaoultella	Raoultella planticola
573_SAMN03455975_GCA_001663435	GCA_001663325.1	Enterobacteriaceae	KlebsiellaRaoultella	Raoultella planticola
562_SAMN03455974_GCA_001663475	GCA_001663435.1	Enterobacteriaceae	KlebsiellaRaoultella	Klebsiella pneumoniae
61645_SAMN05207407_GCA_001663525	GCA_001663475.1	Enterobacteriaceae	Escherichia	Escherichia coli
1463164_SAMN05178559_GCA_001663535	GCA_001663525.1	Enterobacteriaceae	Enterobacter	Enterobacter asburiae
573_SAMN03455991_GCA_001667545	GCA_001663535.1	Enterobacteriaceae	KlebsiellaRaoultella	Klebsiella quasipneumoniae
615_SAMN04621337_GCA_001672055	GCA_001667545.1	Enterobacteriaceae	KlebsiellaRaoultella	Klebsiella pneumoniae
244366_SAMN03799036_GCA_001674935	GCA_001672055.1	Enterobacteriaceae	Serratia	Serratia marcescens
573_SAMN03701676_GCA_001675125	GCA_001674935.1	Enterobacteriaceae	KlebsiellaRaoultella	Klebsiella variicola
1812935_SAMN04490973_GCA_001675835	GCA_001675125.1	Enterobacteriaceae	KlebsiellaRaoultella	Klebsiella pneumoniae
562_SAMN03768474_GCA_001678925	GCA_001675835.1	Enterobacteriaceae	Enterobacter	Enterobacter roggenkampii
573_SAMN04961293_GCA_001679915	GCA_001678925.1	Enterobacteriaceae	Escherichia	Escherichia coli
562_SAMN05177221_GCA_001679985	GCA_001679915.1	Enterobacteriaceae	KlebsiellaRaoultella	Klebsiella pneumoniae
546_SAMD00053739_GCA_001686345	GCA_001679985.1	Enterobacteriaceae	Escherichia	Escherichia coli
546_SAMD00053738_GCA_001686385	GCA_001686345.1	Enterobacteriaceae	Citrobacter	Citrobacter freundii
562_SAMN05381565_GCA_001692785	GCA_001686385.1	Enterobacteriaceae	Citrobacter	Citrobacter freundii
562_SAMN05381562_GCA_001692795	GCA_001692785.1	Enterobacteriaceae	Escherichia	Escherichia coli
632_SAMN05282282_GCA_001693595	GCA_001692795.1	Enterobacteriaceae	Escherichia	Escherichia coli
562_SAMN05407982_GCA_001693635	GCA_001693595.1	Yersiniaceae	Yersinia	Yersinia pestis
573_SAMN05293825_GCA_001693715	GCA_001693635.1	Enterobacteriaceae	Escherichia	Escherichia coli
299767_SAMN05462048_GCA_001698955	GCA_001693715.1	Enterobacteriaceae	KlebsiellaRaoultella	Klebsiella pneumoniae
54291_SAMN02900755_GCA_001700855	GCA_001698955.1	Enterobacteriaceae	Enterobacter	Enterobacter ludwigii
573_SAMN04868739_GCA_001701355	GCA_001700855.1	Enterobacteriaceae	KlebsiellaRaoultella	Raoultella ornithinolytica
573_SAMN05170670_GCA_001701575	GCA_001701355.1	Enterobacteriaceae	KlebsiellaRaoultella	Klebsiella pneumoniae
1463164_SAMN05170810_GCA_001701635	GCA_001701575.1	Enterobacteriaceae	KlebsiellaRaoultella	Klebsiella pneumoniae
1463164_SAMN05170868_GCA_001701645	GCA_001701635.1	Enterobacteriaceae	KlebsiellaRaoultella	Klebsiella quasipneumoniae
573_SAMN05172931_GCA_001701695	GCA_001701645.1	Enterobacteriaceae	KlebsiellaRaoultella	Klebsiella quasipneumoniae
573_SAMN05172952_GCA_001701725	GCA_001701695.1	Enterobacteriaceae	KlebsiellaRaoultella	Klebsiella pneumoniae
573_SAMN04868740_GCA_001701845	GCA_001701725.1	Enterobacteriaceae	KlebsiellaRaoultella	Klebsiella pneumoniae
1463165_SAMN04868741_GCA_001701875	GCA_001701845.2	Enterobacteriaceae	KlebsiellaRaoultella	Klebsiella pneumoniae
573_SAMN04868732_GCA_001701895	GCA_001701875.1	Enterobacteriaceae	KlebsiellaRaoultella	Klebsiella quasipneumoniae
573_SAMN04868722_GCA_001702045	GCA_001701895.1	Enterobacteriaceae	KlebsiellaRaoultella	Klebsiella pneumoniae
546_SAMN05464624_GCA_001702455	GCA_001702045.2	Enterobacteriaceae	KlebsiellaRaoultella	Klebsiella pneumoniae
573_SAMN05425525_GCA_001708245	GCA_001702455.1	Enterobacteriaceae	Citrobacter	Citrobacter freundii
550_SAMN05526242_GCA_001708345	GCA_001708245.1	Enterobacteriaceae	KlebsiellaRaoultella	Klebsiella pneumoniae
630_SAMN05440511_GCA_001708615	GCA_001708345.1	Enterobacteriaceae	Enterobacter	Enterobacter cloacae
1463165_SAMN05505619_GCA_001715345	GCA_001708615.1	Yersiniaceae	Yersinia	Yersinia enterocolitica
192955_SAMN05390889_GCA_001716135	GCA_001715345.1	Enterobacteriaceae	KlebsiellaRaoultella	Klebsiella quasipneumoniae
192955_SAMN05390901_GCA_001716775	GCA_001716135.1	Enterobacteriaceae	Salmonella	Salmonella enterica
615_SAMN03892645_GCA_001716895	GCA_001716775.1	Enterobacteriaceae	Salmonella	Salmonella enterica
573_SAMN03793168_GCA_001717795	GCA_001716895.1	Enterobacteriaceae	Serratia	Serratia marcescens
546_SAMN05570461_GCA_001718055	GCA_001717795.1	Enterobacteriaceae	KlebsiellaRaoultella	Klebsiella pneumoniae
573_SAMN05162257_GCA_001718175	GCA_001718055.1	Enterobacteriaceae	Citrobacter	Citrobacter freundii
573_SAMN05413579_GCA_001720625	GCA_001718175.1	Enterobacteriaceae	KlebsiellaRaoultella	Klebsiella pneumoniae
573_SAMN05213503_GCA_001720745	GCA_001720625.1	Enterobacteriaceae	KlebsiellaRaoultella	Klebsiella pneumoniae
573_SAMN05213502_GCA_001720815	GCA_001720745.1	Enterobacteriaceae	KlebsiellaRaoultella	Klebsiella pneumoniae
573_SAMN05213496_GCA_001720905	GCA_001720815.1	Enterobacteriaceae	KlebsiellaRaoultella	Klebsiella pneumoniae
54291_SAMN04025340_GCA_001723565	GCA_001720905.1	Enterobacteriaceae	KlebsiellaRaoultella	Klebsiella pneumoniae
1463165_SAMN05225354_GCA_001729665	GCA_001723565.1	Enterobacteriaceae	KlebsiellaRaoultella	Raoultella ornithinolytica
301102_SAMN05581749_GCA_001729705	GCA_001729665.1	Enterobacteriaceae	KlebsiellaRaoultella	Klebsiella quasipneumoniae
299766_SAMN05581751_GCA_001729725	GCA_001729705.1	Enterobacteriaceae	Enterobacter	Enterobacter hormaechei
1812934_SAMN05581748_GCA_001729745	GCA_001729725.1	Enterobacteriaceae	Enterobacter	Enterobacter hormaechei
208224_SAMN05581747_GCA_001729765	GCA_001729745.1	Enterobacteriaceae	Enterobacter	Enterobacter hormaechei
[truncated: 17,797 more rows]

## Sheet: Supp. Data 2
Supplementary Data 2. Genome counts per species.
genus	species	genome count
Atlantibacter	Atlantibacter hermannii	10
Citrobacter	Citrobacter freundii	751
Citrobacter	Citrobacter koseri	144
Citrobacter	Citrobacter braakii	103
Citrobacter	Citrobacter amalonaticus	64
Citrobacter	Citrobacter portucalensis	54
Citrobacter	Citrobacter werkmanii	31
Citrobacter	Citrobacter farmeri	28
Citrobacter	Citrobacter cronae	21
Citrobacter	Citrobacter sp.	16
Citrobacter	Citrobacter youngae	12
Cronobacter	Cronobacter sakazakii	623
Cronobacter	Cronobacter malonaticus	67
Cronobacter	Cronobacter dublinensis	51
Cronobacter	Cronobacter turicensis	13
Enterobacter	Enterobacter hormaechei	2146
Enterobacter	Enterobacter cloacae	257
Enterobacter	Enterobacter asburiae	175
Enterobacter	Enterobacter roggenkampii	166
Enterobacter	Enterobacter kobei	133
Enterobacter	Enterobacter bugandensis	79
Enterobacter	Enterobacter ludwigii	72
Enterobacter	Enterobacter sp.	41
Enterobacter	Enterobacter mori	18
Enterobacter	Enterobacter cancerogenus	13
Enterobacter	Enterobacter chengduensis	12
Escherichia	Escherichia coli	3202
Escherichia	Escherichia albertii	153
Escherichia	Escherichia fergusonii	136
Escherichia	Escherichia sp.	58
Escherichia	Escherichia marmotae	39
Escherichia	Escherichia ruysiae	10
KlebsiellaRaoultella	Klebsiella pneumoniae	3196
KlebsiellaRaoultella	Klebsiella quasipneumoniae	632
KlebsiellaRaoultella	Klebsiella variicola	469
KlebsiellaRaoultella	Klebsiella aerogenes	318
KlebsiellaRaoultella	Klebsiella michiganensis	277
KlebsiellaRaoultella	Klebsiella oxytoca	275
KlebsiellaRaoultella	Klebsiella grimontii	131
KlebsiellaRaoultella	Raoultella ornithinolytica	123
KlebsiellaRaoultella	Raoultella planticola	44
KlebsiellaRaoultella	Raoultella terrigena	27
KlebsiellaRaoultella	Klebsiella quasivariicola	23
KlebsiellaRaoultella	Klebsiella pasteurii	12
Kluyvera	Kluyvera intermedia	15
Kluyvera	Kluyvera ascorbata	10
Kosakonia	Kosakonia radicincitans	11
Leclercia	Leclercia adecarboxylata	82
Leclercia	Leclercia sp.	15
Lelliottia	Lelliottia amnigena	15
Plesiomonas	Plesiomonas shigelloides	21
Pluralibacter	Pluralibacter gergoviae	21
Salmonella	Salmonella enterica	3192
Salmonella	Salmonella bongori	64
Serratia	Serratia marcescens	215
Serratia	Serratia ureilytica	80
Serratia	Serratia fonticola	43
Serratia	Serratia liquefaciens	25
Serratia	Serratia plymuthica	25
Serratia	Serratia proteamaculans	12
Serratia	Serratia symbiotica	11
Serratia	Serratia sp.	10
Shigella	Shigella flexneri	276
Shigella	Shigella sonnei	92
Shigella	Shigella dysenteriae	49
Shigella	Shigella boydii	14
Yersinia	Yersinia pestis	409
Yersinia	Yersinia enterocolitica	341
Yersinia	Yersinia pseudotuberculosis	253
Yersinia	Yersinia ruckeri	62
Yersinia	Yersinia intermedia	28
Yersinia	Yersinia kristensenii	26
Yersinia	Yersinia mollaretii	23
Yersinia	Yersinia frederiksenii	18
Yersinia	Yersinia bercovieri	15
Yersinia	Yersinia rohdei	11
Yersinia	Yersinia aldovae	10
Yersinia	Yersinia massiliensis	10
Yersinia	Yersinia proxima	10
Unclassified	Enterobacteriaceae bacterium	56

## Sheet: Supp. Data 3
Supplementary Data 3. Gene families used for core tree.
gene_family	threshold	number_genomes	top1_annotation	top1_annotation_agreement	Enterobacteriaceae	Salmonella	Escherichia	Shigella	Cronobacter	Serratia	KlebsiellaRaoultella	Yersinia	Kosakonia	Plesiomonas	Enterobacter	Citrobacter	Kluyvera	Pluralibacter	Leclercia	Atlantibacter	Lelliottia	Unclassified
g0006019	60	19793	sdhe	1	0.999899	1	1	1	1	1	0.999819	0.999178	1	1	1	1	1	1	1	1	1	1
g0004707	70	19792	bcp	0.99995	0.999848	1	1	1	1	1	1	0.999178	1	1	0.999679	1	1	1	1	1	1	0.982143
g0001990_1	70	19792	rdgb	1	0.999848	1	1	1	1	0.997625	0.999819	0.999178	1	1	1	1	1	1	1	1	1	1
g0010216_1	80	19791	ihfb	1	0.999798	1	1	1	1	1	0.999819	1	1	1	0.999679	0.999183	1	1	0.989691	1	1	1
g0006055	80	19791	grea	1	0.999798	1	0.999722	1	1	1	1	0.999178	1	1	0.999679	1	1	1	1	1	1	0.982143
g0002475_1	70	19791	ppib	1	0.999798	0.999693	0.999722	1	1	1	1	1	1	1	0.999679	1	1	1	1	1	1	0.982143
g0005995	60	19790	zapg	1	0.999747	1	0.999722	1	0.998674	1	1	0.999178	1	1	0.999679	1	1	1	1	1	1	0.982143
g0005927	80	19790	Probable Fe(2+)-trafficking protein	0.999949	0.999747	1	1	1	0.998674	1	0.999819	0.998355	1	1	1	0.999183	1	1	1	1	1	1
g0004195	70	19790	rpia	1	0.999747	1	1	1	0.997347	1	0.999638	0.999178	1	1	1	1	1	1	1	1	1	1
g0003842	60	19790	lspa	1	0.999747	1	1	1	1	1	0.999819	1	1	1	0.999036	1	1	1	0.989691	1	1	1
g0020274_1	90	19789	infa	1	0.999697	1	0.999722	1	1	1	0.999819	0.999178	1	1	0.999679	1	1	1	0.989691	1	1	0.982143
g0006476	80	19789	ibag	1	0.999697	0.999693	0.999722	1	1	1	1	0.999178	1	1	0.999679	0.999183	1	1	1	1	1	0.982143
g0006343	70	19789	ftsb	0.999394	0.999697	0.999693	1	1	1	1	0.999819	1	1	1	0.999357	0.999183	1	1	1	1	1	0.982143
g0005993_1	80	19789	clpp	1	0.999697	1	0.999722	1	1	1	1	0.997533	1	1	0.999357	1	1	1	1	1	1	1
g0005638_1	80	19789	lptb	1	0.999697	1	0.999722	0.99768	0.998674	1	1	0.999178	1	1	0.999679	1	1	1	1	1	1	0.982143
g0005520	70	19789	ptsn	1	0.999697	1	0.999722	1	1	0.997625	1	0.999178	1	1	0.999679	1	1	1	1	1	1	0.964286
g0004140_1	80	19789	cmk	1	0.999697	1	1	1	1	1	0.999638	1	1	1	0.999679	0.998366	1	1	0.989691	1	1	1
g0004133	70	19789	acps	1	0.999697	0.999693	0.999722	1	1	1	0.999638	0.999178	1	1	1	1	1	1	1	1	1	0.982143
g0003704_1	70	19789	lgt	1	0.999697	1	0.999722	1	1	1	0.999819	0.999178	1	1	0.999679	1	1	1	0.989691	1	1	0.982143
g0002535_1	60	19789	zapd	1	0.999697	0.999693	1	1	1	0.997625	1	1	1	1	0.999357	1	1	1	0.989691	1	1	0.982143
g0001851	70	19789	muth	1	0.999697	1	1	1	1	1	0.999819	0.999178	1	1	0.999036	1	1	1	0.989691	1	1	1
g0011301_1	90	19788	ptsh	1	0.999646	1	1	1	1	0.995249	0.999819	0.999178	1	1	0.999679	1	1	1	1	1	1	0.964286
g0006474	90	19788	rpph	1	0.999646	1	1	1	1	1	0.999638	0.999178	1	1	0.999357	1	1	1	0.979381	1	1	1
g0006350_2	90	19788	glnb	1	0.999646	0.999693	0.999722	1	0.998674	0.997625	0.999457	1	1	1	1	1	1	1	1	1	1	1
g0006157_1	70	19788	tolr	1	0.999646	0.999693	1	1	1	1	0.999819	0.999178	1	1	0.999679	1	1	1	0.979381	1	1	0.982143
g0004657	60	19788	lpta	1	0.999646	1	0.999444	1	0.998674	0.997625	1	0.999178	1	1	0.999679	1	1	1	1	1	1	0.982143
g0004374_1	70	19788	fklb	1	0.999646	1	0.999722	1	1	0.997625	0.999638	0.999178	1	1	0.999679	1	1	1	1	1	1	0.982143
g0003875	70	19788	plsy	1	0.999646	1	1	1	1	0.997625	0.999819	0.997533	1	1	0.999357	1	1	1	1	1	1	1
g0003767	70	19788	plsc	1	0.999646	1	1	1	1	0.997625	0.999819	0.998355	1	1	0.999679	0.999183	1	1	0.989691	1	1	1
g0003737	80	19788	ybey	1	0.999646	0.999693	1	1	0.998674	1	0.999638	1	1	1	0.999679	1	1	1	0.989691	1	1	0.982143
g0003309	60	19788	fldb	1	0.999646	1	1	1	1	0.997625	0.999819	0.999178	1	1	0.999357	1	1	1	1	1	1	0.964286
g0003216_1	70	19788	lpxa	1	0.999646	0.999693	1	0.99768	1	1	0.999819	0.999178	1	1	0.999357	1	1	1	1	1	1	0.982143
g0002860_1	70	19788	yhhq	1	0.999646	0.999693	1	1	1	1	0.999819	0.999178	1	1	0.999357	1	1	1	0.979381	1	1	1
g0002355	70	19788	rsua	1	0.999646	0.999693	0.999722	1	0.998674	1	1	1	1	1	0.999357	1	1	1	1	1	1	0.964286
g0002321_1	60	19788	cysc	1	0.999646	0.999693	1	1	1	0.997625	0.999638	1	1	1	0.999357	1	1	1	1	1	1	0.982143
g0001756_1	90	19788	rpon	1	0.999646	1	0.999722	1	0.998674	1	1	0.999178	1	1	0.999357	0.999183	1	1	1	1	1	0.982143
g0001549_1	60	19788	coae	1	0.999646	0.999693	1	1	1	0.997625	1	1	1	1	0.998715	1	1	1	0.989691	1	1	1
g0000580_1	80	19788	ubix	1	0.999646	1	0.999722	1	0.998674	0.997625	1	1	1	1	0.999679	1	1	1	1	1	1	0.946429
g0006958	60	19787	rbfa	1	0.999596	1	0.999444	1	1	1	0.999819	0.999178	1	1	0.999679	1	1	1	0.989691	1	1	0.964286
g0005846_1	60	19787	bola	1	0.999596	1	0.999722	1	1	1	0.999819	0.996711	1	1	0.999357	1	1	1	1	1	1	1
g0004924	80	19787	hint	1	0.999596	1	1	1	1	0.997625	0.999638	0.999178	1	1	0.999679	1	1	1	0.989691	1	1	0.964286
g0004075_1	70	19787	yqgf	0.999949	0.999596	1	1	1	1	0.995249	0.999819	0.999178	1	1	0.999357	1	1	1	0.989691	1	1	0.982143
g0003841_1	90	19787	pgk	1	0.999596	1	1	1	0.998674	0.995249	0.999638	0.999178	1	1	0.999679	1	1	1	1	1	1	0.982143
g0003778	60	19787	fre	1	0.999596	0.999693	0.999444	0.99768	1	1	0.999819	0.997533	1	1	1	1	1	1	1	1	1	1
g0003288	60	19787	yhbs	1	0.999596	1	0.999444	1	1	0.990499	1	0.999178	1	1	0.999679	1	1	1	1	1	1	1
g0002428_1	60	19787	rimi	1	0.999596	1	1	1	0.997347	1	0.999638	1	1	1	0.999357	1	1	1	0.989691	1	1	0.982143
g0006023	80	19786	pdhr	1	0.999545	0.999693	0.999722	1	1	1	0.999819	1	1	1	0.999357	0.999183	1	1	0.979381	1	1	0.982143
g0005875	80	19786	nfua	1	0.999545	0.999693	1	1	1	1	0.999276	0.999178	1	1	0.999357	1	1	1	1	1	1	0.982143
g0005841_1	80	19786	lrp	1	0.999545	0.999693	1	1	1	1	0.999819	1	1	1	0.999357	1	1	1	0.958763	1	1	0.982143
g0005783	80	19786	hda	1	0.999545	1	1	1	1	1	0.999457	1	1	1	0.998393	1	1	1	0.989691	1	1	1
g0005715_1	80	19786	iscr	0.99995	0.999545	0.999693	0.999166	1	1	1	0.999276	1	1	1	0.999679	1	1	1	1	1	1	1
g0005499	60	19786	skp	1	0.999545	0.999693	0.999722	1	1	1	0.999638	0.998355	1	1	0.999357	1	1	1	1	1	1	0.982143
g0005245	60	19786	hflc	1	0.999545	1	1	1	1	1	0.999457	0.999178	1	1	0.999036	1	1	1	0.989691	1	1	0.982143
g0005122	70	19786	tusa	1	0.999545	0.999693	1	1	0.998674	1	0.999638	0.999178	1	1	0.999036	1	1	1	1	1	1	0.982143
g0003788	80	19786	ribb	0.999899	0.999545	1	0.999722	1	0.994695	1	0.999819	0.998355	1	1	1	1	1	1	0.989691	1	1	1
g0003405_1	70	19786	hslr	1	0.999545	0.999693	1	1	1	0.997625	0.999457	0.998355	1	1	0.999357	1	1	1	1	1	1	1
g0006350_1	80	19785	glnk	1	0.999495	1	0.999722	1	0.998674	0.995249	0.999819	0.997533	1	1	0.999679	1	1	1	1	1	1	0.982143
g0005864	60	19785	ndk	0.99995	0.999495	0.999693	0.999722	1	1	0.997625	0.999457	0.999178	1	1	0.999679	1	1	1	0.979381	1	1	1
g0004708_1	90	19785	lpxc	1	0.999495	0.999693	1	1	1	1	0.999638	1	1	1	0.998393	0.999183	1	1	0.989691	1	1	1
g0004700	70	19785	pyri	0.999949	0.999495	1	1	1	1	0.990499	1	0.999178	1	1	0.999679	1	1	1	0.989691	1	0.933333	0.964286
g0003459	70	19785	nudb	1	0.999495	0.999693	0.999444	1	0.998674	1	0.999819	0.998355	1	1	1	0.998366	1	1	0.989691	1	1	1
g0009580	70	19784	rpso	1	0.999444	1	0.999444	1	0.998674	1	0.999819	0.999178	1	1	0.999036	1	1	1	0.989691	1	1	0.964286
g0008091_1	80	19784	trxa	1	0.999444	0.999693	0.999722	1	1	1	0.999276	0.997533	1	1	1	1	1	1	0.979381	1	1	1
g0007535_1	70	19784	fabz	1	0.999444	0.999693	0.999722	0.99768	1	1	0.999819	0.999178	1	1	0.998393	1	1	1	1	1	1	0.982143
g0007459	80	19784	erpa	1	0.999444	0.999693	1	1	0.998674	1	1	1	1	0.857143	0.998715	1	1	1	0.989691	1	1	0.982143
g0007097	80	19784	diaa	1	0.999444	1	0.999722	1	0.998674	0.997625	1	0.998355	1	1	0.999357	1	1	0.952381	0.989691	1	1	0.964286
g0006841_1	80	19784	secb	1	0.999444	0.999693	0.999722	1	1	0.992874	0.999638	0.999178	1	1	0.999357	1	1	1	0.989691	1	1	1
g0006420_1	80	19784	ribh	1	0.999444	1	0.998888	0.99768	0.997347	1	0.999819	0.999178	1	1	0.999357	1	1	1	1	1	1	1
g0005487	80	19784	faba	1	0.999444	1	1	1	1	1	0.999457	0.999178	1	1	0.999357	0.998366	1	1	0.989691	1	1	0.964286
g0005361_1	80	19784	prfb	1	0.999444	1	1	1	0.996021	1	0.999819	0.999178	1	1	0.999036	1	1	1	0.989691	1	1	0.964286
g0005326	80	19784	flda	1	0.999444	0.999693	0.999722	1	1	1	0.999457	0.999178	1	1	0.999679	1	1	1	0.969072	1	1	0.982143
g0005190_1	60	19784	meps	1	0.999444	0.999693	0.999722	1	0.998674	0.992874	1	1	1	1	0.999357	1	1	1	1	1	1	0.946429
g0005125	70	19784	yacg	1	0.999444	0.999386	1	1	1	0.995249	0.999638	1	1	1	0.999357	0.998366	1	1	0.989691	1	1	1
g0005076	80	19784	ubie	1	0.999444	0.999693	0.999166	1	0.998674	0.997625	0.999819	0.998355	1	1	0.999679	1	1	1	1	1	1	0.982143
g0004772	70	19784	ycbk	1	0.999444	1	1	1	1	0.997625	0.999095	0.998355	1	1	0.999679	0.999183	1	1	1	1	1	0.982143
g0004395_1	70	19784	apt	1	0.999444	0.999693	1	1	1	1	1	0.993421	1	1	0.999679	1	1	1	1	1	1	0.982143
g0003628	80	19784	dapf	1	0.999444	0.999693	0.999444	1	0.998674	1	0.999819	0.999178	1	1	0.999679	1	1	0.952381	1	1	1	0.946429
g0002655_1	80	19784	rnc	1	0.999444	0.999693	0.999722	1	0.998674	0.995249	0.999276	1	1	1	1	0.999183	1	1	0.989691	1	1	1
g0007538	70	19783	nusb	1	0.999394	1	0.998888	0.99768	1	1	0.999638	0.999178	1	1	0.999357	0.999183	1	0.952381	1	1	1	1
g0006873	80	19783	hslv	1	0.999394	0.999693	1	1	0.998674	0.992874	0.999638	0.999178	1	1	0.999679	1	1	1	0.989691	1	1	0.964286
g0006494	70	19783	rimp	1	0.999394	1	0.999444	1	1	1	0.999638	0.999178	1	1	0.999036	0.999183	1	1	0.989691	1	1	0.964286
g0005823_1	70	19783	rsfs	0.999899	0.999394	0.999693	1	1	1	0.992874	0.999819	0.999178	1	1	0.999036	1	1	1	0.989691	1	1	0.964286
g0005378	60	19783	sdhd	0.999899	0.999394	0.999693	1	1	1	0.995249	0.999457	0.998355	1	1	0.999679	1	1	1	0.989691	1	1	0.964286
g0005101	60	19783	secg	1	0.999394	1	0.999444	1	0.998674	1	0.999457	0.998355	1	1	0.999036	1	1	1	1	1	1	0.982143
g0004217_1	80	19783	suhb	1	0.999394	0.999693	0.999444	1	1	0.997625	0.999276	0.999178	1	1	0.999679	1	1	1	0.989691	1	1	0.982143
g0004149	70	19783	ubik	1	0.999394	1	0.999722	1	0.997347	1	0.999819	0.995888	1	1	0.999357	0.999183	1	1	1	1	1	1
g0003919	60	19783	yhdt	1	0.999394	0.999693	0.999722	0.99768	0.998674	0.992874	0.999819	0.999178	1	1	0.999036	1	1	1	1	1	1	1
g0008480	70	19782	ytfk	1	0.999343	1	0.999444	1	1	0.995249	0.999095	0.999178	1	1	0.999679	1	1	1	0.989691	1	1	0.982143
g0006265	80	19782	tolq	1	0.999343	0.999693	1	1	1	1	0.999457	0.999178	1	1	0.999036	0.997549	1	1	0.989691	1	1	0.982143
g0005496_1	70	19782	nsrr	1	0.999343	0.999693	1	1	1	0.997625	0.999638	0.999178	1	1	0.998715	1	1	1	0.979381	1	1	0.964286
g0005350_1	60	19782	xseb	1	0.999343	1	0.999166	0.99768	1	1	0.999457	0.999178	1	1	0.999357	0.998366	1	0.952381	1	1	1	1
g0005011	60	19782	yibn	1	0.999343	0.999693	0.999722	1	1	0.992874	0.999638	0.999178	1	1	0.999679	0.997549	1	1	0.989691	1	1	1
g0007851	60	19781	zapa	1	0.999293	1	1	1	1	0.997625	0.998914	0.998355	1	1	0.999036	1	1	1	0.989691	1	1	0.982143
g0006957_1	80	19781	argr	1	0.999293	1	0.999444	1	1	0.995249	0.999638	0.995888	1	1	0.999679	0.999183	1	1	1	1	1	0.982143
g0003087_1	60	19781	msrb	1	0.999293	1	0.999722	1	1	0.995249	0.999638	0.995888	1	1	0.999357	1	1	1	1	1	1	0.964286
g0007191	80	19780	yhby	1	0.999242	1	0.999444	1	1	1	0.999457	0.998355	1	1	0.999357	0.999183	1	1	0.979381	1	1	0.946429
g0006289	60	19780	clps	1	0.999242	0.999693	0.999444	0.99768	1	0.990499	0.999819	1	1	1	0.999679	1	1	1	0.979381	1	1	0.946429
g0003484	60	19780	yeac	1	0.999242	1	0.999722	1	1	0.997625	0.999638	0.995888	1	1	0.998715	1	1	1	1	1	1	0.964286
g0006239_1	90	19779	hfq	1	0.999192	0.999386	1	1	1	1	0.999819	0.997533	1	1	0.999036	0.999183	1	1	0.969072	1	1	0.946429
g0006113	90	19778	grxd	1	0.999141	1	0.999722	0.99768	1	1	0.998733	0.997533	1	1	0.999357	1	1	1	0.989691	1	1	0.964286
g0004783_1	80	19777	rlmh	1	0.999091	0.999693	1	1	0.98939	0.997625	0.999638	0.999178	1	1	0.999357	1	1	1	0.989691	1	1	0.964286
g0009182	80	19776	rpsp	1	0.99904	0.999693	0.999166	1	1	1	0.999095	1	1	1	0.998393	0.998366	1	1	0.989691	1	1	0.964286
g0004684_1	70	19776	yfhl	0.999849	0.99904	0.999693	0.999444	0.99768	1	0.997625	0.999638	0.998355	1	1	1	0.99183	1	1	1	1	1	1

## Sheet: Supp. Data 4
Supplementary Data 4. Abbreviations.
Table S4. Abbreviations.	full name
2PG	2-phospho-D-glycerate
DHAP	dihydroxyacetone phosphate
E4P	D-erythrose 4-phosphate
Frc	fructose
Frc1,6P	D-fructose 1,6-bisphosphate
Frc6P	D-fructose 6-phosphate
Gal	D-galactose
GalNAc	N-acetylgalactosamine
GAP	d-glyceraldehyde 3-phosphate
Glc	D-glucose
Glc1P	D-glucose 1-phosphate
Glc6P	D-glucose 6-phosphate
GlcNAc	N-acetylglucosamine
GlcNAc6P	N-acetylglucosamine 6-phosphate
KDPG	2-keto-3-deoxy-6-phosphate-gluconate
Man6P	D-mannose 6-phosphate
ManNAc	N-acetylmannosamine
MurNAc	N-acetylmuramic acid
NH4+	ammonium
OAA	oxalacetic acid
PEP	phosphoenolpyruvate
Pyr	pyruvate
Ribu5P	D-ribulose 5-phosphate
Sed7P	D-sedoheptulose 7-phosphate
Tag1.6P	D-tagatose 1,6-bisphosphate
Xylu5P	D-xylululose 5-phosphate

## Sheet: Supp. Data 5
Supplementary Data 5. Full gene list of complexes.
gene abbreviations	complete genes list
app	appBCX
asr	asrABC
cyd	cydABXH
cyo	cyoABCD
fdhF hyc	fdhF-hycBCDEFGHI
frd	frdABCD
hya	hyaABC
hyb	hybABCO
hyf	hyfABCDEFGHI
nap	napABCGH
nrf	nrfABCD
nuo	nuoABCEFGHIJKLMN
phs	phsABC
sdh	sdhABCD
tor	torAC
ttr	ttrABC

## Sheet: Supp. Data 6
Supplementary Data 6. Full gene list of carbohydrate utilization genes.
Molecule	Pathway	Gene names (intracellular)	Gene names (transport)	Class
D-glucose(PTS)	Hexoses	ptsg	ptsg	Sugar
D-mannose(PTS)	Hexoses	mana	manx,many,manz	Sugar
D-fructose(PTS)	Hexoses	fruk	frua,frub	Sugar
D-galactitol(PTS)	Hexitols	gatd,pfkb,gaty or kbay	gata,gatb,gatc	Sugar
D-mannitol(PTS)	Hexitols	mtld	mtla	Sugar
D-sorbitol(PTS)	Hexitols	srld	srla,srle,srlb	Sugar
L-sorbose(PTS)	Hexitols	sord	sora,sorm,sorb,sorf	Sugar
N-Acetylmuramic acid(PTS)	Amino sugar	murq,naga,nagb	murp	Sugar
N-Acetylglucosamine(PTS)	Amino sugar	naga,nagb	nage	Sugar
Glucosamine(PTS)	Amino sugar	nagb	manx,many,manz	Sugar
N-acetylgalactosamine (PTS)	Amino sugar	agaa,agai,pfkb	aga	Sugar
Trehalose(PTS)	alpha glycosides	trec,glk	treb	Sugar
Trehalose	alpha glycosides	trea	ptsg	Sugar
Sucrose(PTS)	alpha glycosides	scrb	scra	Sugar
Sucrose	alpha glycosides	csca	cscb	Sugar
Mannosylglycerate(PTS)	alpha glycosides	mngb,mana	mnga	Sugar
Cellobiose(PTS)	beta glycosides	chbf	chba,chbb,chbc	Sugar
Cellobiose/Arbutin/Salicin	beta glycosides	aglb or ascb or bgla or bglb	ascf,bglf,glvb,glvc	Sugar
Maltose	beta glycosides	malq,malz,malp	male,malf,malg,malk	Sugar
Maltosetriose	beta glycosides	malq,malz,malp,mals	male,malf,malg,malk	Sugar
D-allose	Hexoses	alsk,rpib,alse	alsa,alsb,alsc	Sugar
D-ribose	Pentose	rbsk,rpia,rpe	rbsa,rbsb,rbsc	Sugar
D-ribitol	Pentose	rbtd,rbsk,rpe	rbtt	Sugar
L-arabinose	Pentose	araa,arab,arad	arae	Sugar (PMF)
L-arabinose	Pentose	araa,arab,arad	araf,arah,arag	Sugar (ABC)
D-arabitol	Pentose	araa,atlk,arad	altt	Sugar
D-xylose	Pentose	xyla,xylb	xyle	Sugar (PMF)
D-xylose	Pentose	xyla,xylb	xylf,xylh,xylg	Sugar (ABC)
D-galactose	beta galactosides	galm,galk,galt,gale	galp	Sugar (PMF)
D-galactose	beta galactosides	galm,galk,galt,gale	mgla,mglb,mglc	Sugar (ABC)
Lactose	beta galactosides	lacz	lacy	Sugar
Melibiose	alpha galactosides	mela	melb	Sugar
Raffinose	alpha galactosides	mela,rafd or csca	rafb	Sugar
Fructoselysine(PTS)	Amino sugar	gfrf	gfra,gfrb,gfrc	Sugar
Fructoselysine	Amino sugar	frld,frlb	frla	Sugar
Frcutoseasparagine	Amino sugar	frad,frab	frae,fraa	Sugar
N-acetylneuraminic acid	Amino sugar	nanq or nanm,nana,nank,nane,naga,nagb	nant	Sugar
N-acetylmannosamine	Amino sugar	nank,nane,naga,nagb	manx,many,manz	Sugar
L-fucose	Hexuronate	fucm,fucu,fuci,fuck,fuca	fucp	Sugar
L-rhamnose	Hexuronate	rham,rhaa,rhab,rhad	rhat	Sugar
D-galactonate	Hexuronate	dgod,dgok,dgoa	dgot	Sugar
D-galactorunate	Hexuronate	uxac,uxab,uxaa,kdgk	exut	Sugar
D-glucarate/D-galactarate	Hexuronate	gudd,garl,garr,glxk or gark	garp	Sugar
D-gluconate	Hexuronate	idnk or gntk,edd	gntt or gntu or gntp	Sugar
L-idonate	Hexuronate	idnd,idno,idnk,edd	idnt	Sugar
2-keto-3-deoxy-D-gluconates	Hexuronate	kdgk	kdgt	Sugar
beta glucuronides	Hexuronate	uida,uxac,uxub,uxua,kdgk	uidb	Sugar
Glycerol (GlpD)	Triol	glpk,glpd	glpf	Sugar
Glycerol (DhaKLM)	Triol	glda,dhak,dhal,dhak	glpf	Sugar
Glycerol (GlpABC)	Triol	glpk,glpa,glpb,glpc	glpf	Sugar
L-ascorbat(anaerobic)	Hexuronate	ulag,ulad,ulae,ulaf	ulaa,ulab,ulac	Sugar
L-ascorbat(aerobic)	Hexuronate	dlgd,lyx,sgbh,sgbu,sgbe		Sugar
NADH(nuo)	Respiratory dehydrogenases	nuoa,nuob,nuoc,nuof,nuon,nuok,nuoe,nuoi,nuol,nuoh,nuog,nuom,nuoj		Respiratory dehydrogenases
NADH(ndh)	Respiratory dehydrogenases	ndh		Respiratory dehydrogenases
Succinate	Respiratory dehydrogenases	sdha,sdhb,sdhc,sdhd		Respiratory dehydrogenases
Glycerol 3-phosphate(aerobic)	Respiratory dehydrogenases	glpd		Respiratory dehydrogenases
Glycerol 3-phosphate(anaerobic)	Respiratory dehydrogenases	glpa,glpb,glpc		Respiratory dehydrogenases
D-lactate	Respiratory dehydrogenases	dld		Respiratory dehydrogenases
L-lactate	Respiratory dehydrogenases	lldd		Respiratory dehydrogenases
D-alanine	Respiratory dehydrogenases	dada		Respiratory dehydrogenases
Pyruvate	Respiratory dehydrogenases	poxb		Respiratory dehydrogenases
NADPH	Respiratory dehydrogenases	mdab		Respiratory dehydrogenases
L-malate	Respiratory dehydrogenases	mqo		Respiratory dehydrogenases
L-glucose	Respiratory dehydrogenases	gcd		Respiratory dehydrogenases
Formate(fdn)	Respiratory dehydrogenases	fdng,fdnh,fdni		Respiratory dehydrogenases
Formate(hyc,fdhf)	Respiratory dehydrogenases	hycd,hycf,hycb,hycc,hycg,hyce,hych,hyci,fdhf		Respiratory dehydrogenases
Formate(fdo)	Respiratory dehydrogenases	fdog,fdoh,fdoi		Respiratory dehydrogenases
Hydrogen(hyb)	Respiratory dehydrogenases	hybb,hybc,hyba,hybo		Respiratory dehydrogenases
Hydrogen(hya)	Respiratory dehydrogenases	hyaa,hyab,hyac		Respiratory dehydrogenases
Oxygen(cyo)	Terminal reductases	cyoa,cyob,cyoc,cyod		Terminal reducateses
Oxygen(cyd)	Terminal reductases	cyda,cydb,cydx,cydh		Terminal reducateses
Oxygen(app)	Terminal reductases	appx,appb,appc		Terminal reducateses
Nitrate(narV)	Terminal reductases	narv,narz,nary		Terminal reducateses
Nitrate(narG)	Terminal reductases	narg,narh,nari		Terminal reducateses
Nitrate(nap)	Terminal reductases	napa,napb,napc,napg, naph		Terminal reducateses
Nitrite	Terminal reductases	nrfa,nrfb,nrfc,nrfd		Terminal reducateses
Tetrathionate	Terminal reductases	ttra,ttrb,ttrc		Terminal reducateses
Thiosulfate	Terminal reductases	phsa,phsb,phsc		Terminal reducateses
Hydrogen sulfide	Terminal reductases	asra,asrb,asrc		Terminal reducateses
TMAO	Terminal reductases	tora,torc		Terminal reducateses
DMSO	Terminal reductases	dmsa,dmsb,dmsc		Terminal reducateses
D-lactate(MAF)	Mixed acid fermentation	ldha		Mixed acid fermentation
Ethanol(MAF)	Mixed acid fermentation	adhe		Mixed acid fermentation
Acetate(MAF)	Mixed acid fermentation	pta,acka		Mixed acid fermentation
Succinate(MAF)	Mixed acid fermentation	frda,frdb,frdc,frdd		Mixed acid fermentation
Formate(MAF)	Mixed acid fermentation	foca		Mixed acid fermentation

## Sheet: Supp. Data 7
Supplementary Data 7. Correlation of genome size versus number of carbohydrate utilization pathways
Genus	genome count	correlation	test statistic	P-value	adj. P-value
KlebsiellaRaoultella	5525	0.551464	49.1376	≤2.2E-16	≤2.2E-16
Serratia	419	0.887474	39.4181	≤2.2E-16	≤2.2E-16
Escherichia	3596	0.280829	17.5465	≤2.2E-16	≤2.2E-16
Citrobacter	1222	0.455124	17.8676	≤2.2E-16	≤2.2E-16
Yersinia	1214	0.433388	16.7556	≤2.2E-16	≤2.2E-16
Kluyvera	23	0.916781	11.0086	1.21053e-10	3.42983e-10
Enterobacter	3110	0.101719	5.70219	1.29356e-08	3.14151e-08
Leclercia	95	0.386591	4.08568	9.17895e-05	0.000195053
Shigella	429	-0.133998	-2.80066	0.00533038	0.00906165
Unclassified	54	0.367706	2.90564	0.00530342	0.00906165
Cronobacter	752	0.0759161	2.08784	0.0371479	0.0574103
Kosakonia	9	0.463224	1.56805	0.151313	0.21436
Pluralibacter	19	-0.264027	-1.19321	0.247475	0.323621
Lelliottia	13	0.243034	0.903354	0.382772	0.433808
Plesiomonas	19	0.209889	0.93573	0.361154	0.433808
Atlantibacter	8	0.276407	0.813491	0.439475	0.466942
Salmonella	3254	0.012579	0.717611	0.473048	0.473048
